# Supplementary material for: The Adverse Event Unit (AEU): A novel metric to measure the burden of treatment adverse events
Source: PLoS One. 2022 Feb 17;17(2):e0262109. doi: 10.1371/journal.pone.0262109 (PMC8853570; doi:10.1371/journal.pone.0262109)
Supplement: S2 File — (CSV) [file pone.0262109.s002.csv]

Record ID2	Survey Identifier	Survey Timestamp	remainder id	Are you Board Certified or Board Eligible in your medical specialty?	Pre-Hypertension: Systolic Blood Pressure: 120-139 or Diastolic Blood Pressure: 80-89	Hypertension: Systolic Blood Pressure: 140-159 or Diastolic Blood Pressure: 90-99 OR Increase or Start Anti-hypertension medications	Hypertension Systolic Blood Pressure: > 160 or Diastolic Blood Pressure: > 100	Life Threatening Hypertension Hospitalization for Hypertensive Urgency/Emergency	Headache Mild Pain < 1 week	Headache Moderate Pain AND Limits Activities Daily Living< 1 week	Headache Severe Pain AND Limits Self Care and Activities Daily Living < 1 week	Chronic Headache Moderate to Severe Pain Duration > 1 week	Pre-Diabetes Hemoglobin A1C: 5.7 - 6.4% or Fasting Glucose: 100 - 125mg/dL or 2H Oral Gluc Tolerance Test: 140 - 199 mg/dL	Diabetes Hemoglobin A1C > 6.4% or Fasting Glucose > 125mg/dL or 2H Oral Gluc Tolerance Test > 200mg/dL AND Medical Intervention Indicated	Diabetes Hemoglobin A1C > 6.4% or Fasting Glucose > 125mg/dL or 2H Oral Gluc Tolerance Test > 200mg/dL AND Requiring multiple medication and/or medication escalation	Acute Life Threatening Diabetes Hospitalization (e.g. Ketoacidosis)	Infection Asymptomatic or Mild Symptoms Diagnostic intervention only AND Medical intervention not indicated	Infection Symptomatic AND Minimal, local, or non-invasive intervention indicated	Infection Severe or medically significant but not immediately life threatening AND Hospitalization or prolongation existing hospitalization	Infection Life threatening consequences AND Urgent hospitalization or ICU level care indicated	Osteoporosis Radiologic evidence of osteoporosis or Bone Mineral Density t score -1 to -2.5 (osteopenia) AND No intervention indicated/No loss of height	Osteoporosis Bone Mineral Density t score < -2.5 AND Anti-osteoporotic treatment indicated Limiting Activities Daily Living	Osteoporosis Radiographic osteoporosis AND Complication not requiring hospitalization (eg fracture)	Osteoporosis Radiographic osteoporosis AND Hospitalization Indicated (eg hip fracture)	Weight Loss 5-10% Decrease from Baseline	Weight Loss 10-20% Decrease from Baseline AND Requires Nutritional Support	Weight Loss > 20% Decrease from Baseline AND Tube feed or TPN Indicated	Venous Thrombosis (e.g. superficial thrombosis)	Venous Thrombosis Uncomplicated deep vein thrombosis AND Medical Intervention Indicated	Uncomplicated Pulmonary Embolism or Non-embolic Cardiac Mural Thrombus AND Medical Intervention Indicated.	Life Threatening Thrombotic Event (e.g. Complicated Pulmonary Embolism, Arterial Insufficiency) Hemodynamic Instability AND Urgent Intervention Indicated	Avascular Necrosis Asymptomatic Clinical or Diagnostic Interventions Only	Avascular Necrosis Symptomatic Limiting Instrumental Activities Daily Living	Avascular Necrosis Severe Symptoms Limiting Self Care Activities Daily Living AND Operative Intervention Indicated	Avascular Necrosis Life Threatening Consequences AND Urgent Intervention Indicated	Alopecia Hair Loss < 50% of Normal for Individual Only Noticeable from Close Inspection Different Hair Style but Doesn't Require Wig to Camouflage	Alopecia Hair Loss >/= 50% of Normal for Individual May be associated with Psychosocial Impact	Diarrhea Increase < 4 Stools Per Day Over Baseline OR Mild Increase in Ostomy Output Compared to Baseline	Diarrhea Increase 4 - 6 Stools Per Day Over Baseline Moderate Increase in Ostomy Output Compared to Baseline AND Limiting Instrumental Activities Daily Living	Diarrhea Increase < 7 Stools Per Day Over Baseline Incontinence OR Severe Increase in Ostomy Output Compared to Baseline AND Hospitalization Indicated	Diarrhea Life-threatening Complications AND Hospitalization Indicated	Nausea Loss of Appetite Without Alteration in Eating Habits	Nausea Oral Intake Decreased AND Without Weight Loss, Dehydration, or Malnutrition	Nausea Vomiting or Anti-Emetics Required	Nausea Inadequate Oral Caloric or Fluid Intake OR Refractory Vomiting with Tube Feed, TPN	Vertigo Mild symptoms	Vertigo Moderate Symptoms AND Limiting Instrumental Activities Daily Living	Vertigo Severe Symptoms AND Limiting Self Care	Vascular Access Device Dislodgement, Blockage, Leak, Malposition AND Device Replacement Indicated
1		1/17/17 13:25	1	Yes		7		9	2		4	7		8		9	3		6		6			7		6		4	7			5		7		5			6		9	4			8		5		4
2		1/17/17 15:10	0	Yes	2		5	10		2		5	3		6			3		10		5	5		4		8			7	10		5		9		5	3		6			4	7		3		8
3		1/18/17 12:56	1	Yes		4		9	3		6	6		7		10	5		9		4			8		6		5	8			6		9		5			5		9	3			8		6		5
4		1/18/17 14:47	0	Yes	1		4	8		4		6	3		7			3		9		4	7		1		7			8	10		7		9		4	3		6			2	6		2		7
5		1/18/17 15:29	1	Yes		3		10	3		8	6		7		10	5		10		8			10		5		3	8			7		10		6			6		10	7			10		8		9
6		1/18/17 16:01	0	Yes	1		3	8		2		5	3		6			3		7		2	4		2		5			3	8		3		8		1	2		6			2	5		2		5
7		1/18/17 16:58	1	Yes		2		4	1		3	2		2		4	1		3		1			4		2		1	2			1		3		1			2		4	1			4		2		3
8		1/18/17 17:08	0	Yes	2		8	10		4		8	8		10			6		10		4	10		2		10			8	10		9		10		8	10		10			4	8		3		8
9		[not completed]	1	Yes		3			1		7	9		7		10	1		9		3			7		2		4	7			4		9		2			3		10	1			9		6		5
10		[not completed]	0	Yes	2		7	10		1		2	3		6			1		10		2	3		2		7			5	10		6		10		5	4		7			3	7		2		8
11		1/18/17 20:35	1	Yes		3		9	2		5	8		5		9	5		9		5			9		5		5	8			5		9		3			5		9	3			9		6		5
12		1/18/17 21:58	0	Yes	2		5	10		2		6	3		6			3		10		4	7		2		8			6	10		7		10		3	2		7			2	6		1		5
13		1/18/17 23:12	1	Yes		3		9	3		8	7		7		9	3		7		3			7		7		4	7			4		8		3			5		9	3			8		6		6
14		1/19/17 8:24	0	Yes	2		4	8		4		7	2		5			3		9		4	7		2		8			5	9		5		9		4	3		6			1	3		2		5
15		1/19/17 8:31	1	Yes		5		9	2		5	7		6		8	2		7		4			9		7		2	6			3		8		3			4		8	2			7		7		4
16		1/19/17 9:13	0	Yes	3		8	10		2		4	3		7			3		10		6	8		1		8			3	8		5		9		2	3		7			2	5		2		3
17		1/19/17 10:52	1	Yes		2		0	3		1	0		9		0	1		0		1			0		2		1	0			4		2		1			1		0	1			0		1		2
18		1/19/17 11:13	0	Yes	0		6	9		4		7	2		6			3		9		3	6		2		8			5	10		5		8		6	4		8			3	6		2		6
19		1/19/17 11:42	1	Yes		1		6	1		6	4		1		6	1		8		1			6		5		2	4			3		8		1			3		6	2			5		4		2
20		1/19/17 12:03	0	Yes	1		4	8		3		6	2		7			2		9		4	8		1		8			5	9		3		8		5	2		6			2	4		1		8
21		1/19/17 12:06	0	Yes	1		4	10		3		7	4		7			5		9		7	8		4		8			7	10		9		10		7	7		9			5	7		6		9
22		1/19/17 15:26	0	Yes	0		2	7		3		4	2		5			3		8		4	6		2		8			5	8		6		8		5	5		7			5	7		3		6
23		1/19/17 15:38	1	Yes		2		9	1		3	5		7		9	1		7		2			7		3		2	4			2		6		3			4		9	3			5		5		2
24		1/19/17 16:56	0	Yes	2		4	10		2		4	2		4			2		10		2	4		2		8			5	9		4		9		8	5		8			2	4		3		5
25		1/20/17 12:07	1	Yes		2		8	1		9	8		2		8	0		7		4			10		3		1	7			4		10		1			4		9	2			6		5		1
26		1/20/17 14:29	0	Yes	4		7	10		3		4	4		8			1		8		4	6		2		7			4	8		5		8		5	3		7			1	3		1		6
27		1/20/17 15:24	0	Yes	3		6	9		1		2	5		7			3		9		4	6		4		9			5	10		4		8		3	3		4			2	3		2		4
28		1/20/17 18:05	0	Yes	1		4	10		4		8	4		8			5		10		6	8		4		10			8	10		9		10		8	7		10			5	8		2		8
29		1/21/17 18:05	1	Yes		2		7	2		8	7		7		9	2		8		5			8		7		1	5			6		9		5			3		8	3			9		4		2
30		1/22/17 7:50	0	Yes	1		5	8		3		6	5		9			2		10		6	10		2		7			6	10		6		9		7	3		10			3	6		3		8
31		1/22/17 11:34	1	Yes		3		8	2		5	7		6		7	2		9		3			7		7		2	7			1		7		3			4		7	2			7		4		2
32		1/22/17 20:43	0	Yes	1		4	7		2		5	2		5			6		9		2	4		1		7			3	9		6		8		1	3		5			4	5		3		5
33		1/23/17 8:29	1	Yes		6		10	2		4	6		7		10	4		10		5			10		5		7	10			9		10		7			8		10	4			10		7		8
34		1/23/17 8:51	0	No
35		1/23/17 9:15	1	Yes		2		8	2		4	6		4		9	2		10		4			8		5		3	7			7		9		3			5		9	4			6		5		5
36		1/23/17 18:21	0	Yes	2		9	10		3		9	4		9			4		10		5	10		1		8			8	10		9		10		1	2		9			2	6		2		9
37		1/24/17 9:15	1	Yes		5		9	1		2	7		6		8	1		7		3			7		5		4	7			2		8		1			3		8	1			8		6		6
38		1/24/17 10:55	0	Yes	5		7	9		6		7	3		5			4		9		7	6		4		9			6	10		6		8		7	6		8			3	5		5		9
39		1/24/17 12:06	1	Yes		3		10	1		7	7		5		9	3		9		3			7		2		5	8			4		9		1			4		10	2			9		2		4
40		1/24/17 17:44	0	Yes	1		3	8		2		6	2		6			2		8		5	7		1		7			4	7		5		8		3	3		6			3	5		3		6
41		1/25/17 8:43	1	Yes		5		10	2		6	8		7		10	2		8		3			9		5		4	8			5		10		3			4		8	3			9		5		8
42		1/25/17 14:51	0	Yes	0		2	6		1		4	2		7			2		10		4	5		1		8			5	8		4		8		5	2		5			1	3		2		6
43		1/25/17 19:59	1	Yes		3		8	1		5	6		5		8	3		8		4			8		7		5	7			6		8		5			4		8	4			7		6		4
44		1/26/17 11:19	0	Yes	2		6	10		3		6	3		6			4		10		2	4		1		9			6	10		4		10		7	6		10			3	6		2		7
45		1/26/17 14:40	1	Yes		2		10	2		6	9		5		10	4		7		4			8		5		2	8			3		10		4			2		7	2			9		3		3
46		1/27/17 12:39	0	Yes	0		5	9		4		7	3		6			2		10		3	8		3		8			7	10		5		9		6	3		8			2	7		3		8
47		1/27/17 13:26	1	Yes		3		10	2		4	6		5		10	2		8		3			7		6		2	6			6		8		4			5		10	1			7		6		6
48		1/27/17 19:18	0	No
49		1/27/17 19:23	1	Yes		5		9	3		6	9		8		10	4		9		6			9		3		3	8			8		10		4			3		9	4			7		4		4
50		1/30/17 14:15	0	Yes	2		6	10		3		6	1		6			1		10		4	7		1		6			5	10		7		10		5	4		8			3	5		2		7
51		1/31/17 15:21	1	Yes		5		10	4		8	6		6		10	6		10		2			6		8		6	8			8		10		5			7		10	6			9		7		7
52		1/31/17 18:55	0	Yes	1		3	9		3		6	3		5			3		9		4	6		3		8			7	9		6		9		5	3		6			3	6		2		6
53		2/1/17 22:56	1	Yes		5		8	1		5	7		9		10	2		6		4			9		7		3	7			2		9		4			6		10	2			8		5		3
54		2/6/17 11:55	0	Yes	1		5	10		6		8	1		5			2		10		5	7		2		9			8	10		8		10		7	3		10			3	6		3		9
55		[not completed]	1	Yes		2
56		2/7/17 15:16	0	Yes	1		8	10		7		8	1		3			5		10		2	3		3		9			4	10		8		10		6	4		10			4	6		2		8
57		2/11/17 7:13	1	Yes		4		9	1		4	5		4		9	1		6		2			7		6		2	6			4		7		2			4		9	2			7		5		4
58		2/12/17 14:00	0	Yes	1		7	10		5		8	6		9			3		10		4	8		4		9			6	10		5		10		6	6		10			2	6		3		8
59		2/12/17 16:11	1	Yes		8		10	1		6	8		8		10	2		8		5			8		6		4	8			6		9		8			7		10	5			9		7		6
60		2/12/17 22:33	0	Yes	3		6	9		3		6	4		7			3		9		6	4		4		7			7	9		7		9		8	4		7			2	3		3		6
61		2/13/17 9:34	1	Yes		1		8	1		4	4		4		8	2		8		3			6		3		4	5			6		9		6			5		6	1			6		3		2
62		2/13/17 10:28	0	Yes	1		5	10		3		7	3		7			4		10		4	8		2		8			6	10		6		9		5	5		8			4	7		4		8
63		2/14/17 8:41	1	Yes		3		7	2		6	5		5		8	2		6		4			8		5		5	7			4		8		5			5		8	4			7		4		5
64		2/15/17 15:03	0	Yes	0		0	9		2		6	2		4			3		9		2	6		1		8			5	9		3		8		5	3		6			3	5		3		7
65		2/15/17 19:48	1	Yes		4		9	2		6	7		5		9	1		5		6			8		6		3	5			2		8		5			7		9	3			7		6		7
66		[not completed]	1	Yes		3		8	2		3	7		6		9	1		6		4			7		2		4	7			6		8		2			4		7	1			8		5		8
67		2/15/17 22:34	1	Yes		3		7	1		4	7		8		10	2		8		6			9		7		3	7			5		10		5			3		10	2			7		4		5
68		2/16/17 12:13	0	Yes	1		5	9		2		3	2		7			7		8		2	6		2		9			8	10		4		7		2	4		8			2	4		3		4
69		2/18/17 11:51	1	Yes		3		7	2		3	4		5		6	1		3		3			4		3		1	3			4		5		3			5		7	2			5		6		5
70		2/21/17 18:00	0	Yes	0		4	9		3		6	3		5			5		10		4	6		2		6			5	9		6		8		4	4		7			2	6		3		7
71		2/24/17 16:15	1	Yes		3		9	3		5	6		8		10	4		7		4			8		3		4	6			5		7		4			4		8	2			8		3		5
72		2/28/17 18:27	0	Yes	1		1	1		4		5	3		3			1		1		9	9		3		2			1	1		0		0		4	2		1			7	7		5		5
73		4/21/17 12:19	1	Yes		3		10	2		4	6		6		10	6		10		5			7		9		3	6			5		10		1			5		10	2			10		5		4
[truncated: 19 more columns]
