# Supplementary material for: The Adverse Event Unit (AEU): A novel metric to measure the burden of treatment adverse events
Source: PLoS One. 2022 Feb 17;17(2):e0262109. doi: 10.1371/journal.pone.0262109 (PMC8853570; doi:10.1371/journal.pone.0262109)
Supplement: S3 File — (XLSX) [file pone.0262109.s003.xlsx]

## Sheet: temp
ID	Age	Educ	Ethnicity	Sex	Region	Key1	Key2	Choice	Y
1001		2	3	0	3	13	42	42	0
1001		2	3	0	3	9	19	19	0
1001		2	3	0	3	4	29	29	0
1001		2	3	0	3	47	58	47	1
1001		2	3	0	3	58	23	58	1
1001		2	3	0	3	36	23	23	0
1001		2	3	0	3	8	10	10	0
1001		2	3	0	3	34	19	19	0
1001		2	3	0	3	50	7	7	0
1001		2	3	0	3	29	54	29	1
1001		2	3	0	3	25	6	6	0
1001		2	3	0	3	44	27	44	1
1001		2	3	0	3	3	15	3	1
1001		2	3	0	3	56	10	10	0
1001		2	3	0	3	54	27	27	0
1001		2	3	0	3	18	14	14	0
1001		2	3	0	3	42	50	42	1
1001		2	3	0	3	20	19	19	0
1001		2	3	0	3	10	57	10	1
1001		2	3	0	3	6	34	6	1
1002		2	0	0	2	13	42	42	0
1002		2	0	0	2	9	19	19	0
1002		2	0	0	2	4	29	29	0
1002		2	0	0	2	47	58	58	0
1002		2	0	0	2	58	23	58	1
1002		2	0	0	2	36	23	36	1
1002		2	0	0	2	8	10	10	0
1002		2	0	0	2	34	19	19	0
1002		2	0	0	2	50	7	7	0
1002		2	0	0	2	29	54	29	1
1002		2	0	0	2	25	6	6	0
1002		2	0	0	2	44	27	44	1
1002		2	0	0	2	3	15	3	1
1002		2	0	0	2	56	10	10	0
1002		2	0	0	2	54	27	54	1
1002		2	0	0	2	18	14	18	1
1002		2	0	0	2	42	50	42	1
1002		2	0	0	2	20	19	19	0
1002		2	0	0	2	10	57	57	0
1002		2	0	0	2	6	34	6	1
1003		2	0	0	2	13	42	42	0
1003		2	0	0	2	9	19	19	0
1003		2	0	0	2	4	29	29	0
1003		2	0	0	2	47	58	47	1
1003		2	0	0	2	58	23	23	0
1003		2	0	0	2	36	23	23	0
1003		2	0	0	2	8	10	10	0
1003		2	0	0	2	34	19	19	0
1003		2	0	0	2	50	7	7	0
1003		2	0	0	2	29	54	29	1
1003		2	0	0	2	25	6	6	0
1003		2	0	0	2	44	27	44	1
1003		2	0	0	2	3	15	3	1
1003		2	0	0	2	56	10	10	0
1003		2	0	0	2	54	27	54	1
1003		2	0	0	2	18	14	14	0
1003		2	0	0	2	42	50	42	1
1003		2	0	0	2	20	19	19	0
1003		2	0	0	2	10	57	10	1
1003		2	0	0	2	6	34	6	1
1004		1	0	0	1	13	42	13	1
1004		1	0	0	1	9	19	9	1
1004		1	0	0	1	4	29	4	1
1004		1	0	0	1	47	58	47	1
1004		1	0	0	1	58	23	23	0
1004		1	0	0	1	36	23	36	1
1004		1	0	0	1	8	10	8	1
1004		1	0	0	1	34	19	34	1
1004		1	0	0	1	50	7	50	1
1004		1	0	0	1	29	54	54	0
1004		1	0	0	1	25	6	25	1
1004		1	0	0	1	44	27	27	0
1004		1	0	0	1	3	15	3	1
1004		1	0	0	1	56	10	56	1
1004		1	0	0	1	54	27	27	0
1004		1	0	0	1	18	14	18	1
1004		1	0	0	1	42	50	50	0
1004		1	0	0	1	20	19	20	1
1004		1	0	0	1	10	57	57	0
1004		1	0	0	1	6	34	34	0
1005		2	0	0	5	13	42	42	0
1005		2	0	0	5	9	19	19	0
1005		2	0	0	5	4	29	29	0
1005		2	0	0	5	47	58	47	1
1005		2	0	0	5	58	23	58	1
1005		2	0	0	5	36	23	36	1
1005		2	0	0	5	8	10	10	0
1005		2	0	0	5	34	19	19	0
1005		2	0	0	5	50	7	7	0
1005		2	0	0	5	29	54	29	1
1005		2	0	0	5	25	6	6	0
1005		2	0	0	5	44	27	44	1
1005		2	0	0	5	3	15	3	1
1005		2	0	0	5	56	10	10	0
1005		2	0	0	5	54	27	54	1
1005		2	0	0	5	18	14	14	0
1005		2	0	0	5	42	50	42	1
1005		2	0	0	5	20	19	19	0
1005		2	0	0	5	10	57	10	1
1005		2	0	0	5	6	34	6	1
1006		2	3	0	1	13	42	42	0
1006		2	3	0	1	9	19	19	0
1006		2	3	0	1	4	29	29	0
1006		2	3	0	1	47	58	47	1
1006		2	3	0	1	58	23	58	1
1006		2	3	0	1	36	23	23	0
1006		2	3	0	1	8	10	10	0
1006		2	3	0	1	34	19	19	0
1006		2	3	0	1	50	7	7	0
1006		2	3	0	1	29	54	29	1
1006		2	3	0	1	25	6	6	0
1006		2	3	0	1	44	27	44	1
1006		2	3	0	1	3	15	3	1
1006		2	3	0	1	56	10	10	0
1006		2	3	0	1	54	27	54	1
1006		2	3	0	1	18	14	14	0
1006		2	3	0	1	42	50	42	1
1006		2	3	0	1	20	19	19	0
1006		2	3	0	1	10	57	10	1
1006		2	3	0	1	6	34	6	1
1007		1	0	0	5	13	42	42	0
1007		1	0	0	5	9	19	19	0
1007		1	0	0	5	4	29	29	0
1007		1	0	0	5	47	58	58	0
1007		1	0	0	5	58	23	58	1
1007		1	0	0	5	36	23	36	1
1007		1	0	0	5	8	10	10	0
1007		1	0	0	5	34	19	19	0
1007		1	0	0	5	50	7	50	1
1007		1	0	0	5	29	54	29	1
1007		1	0	0	5	25	6	6	0
1007		1	0	0	5	44	27	44	1
1007		1	0	0	5	3	15	15	0
1007		1	0	0	5	56	10	56	1
1007		1	0	0	5	54	27	54	1
1007		1	0	0	5	18	14	14	0
1007		1	0	0	5	42	50	50	0
1007		1	0	0	5	20	19	19	0
1007		1	0	0	5	10	57	10	1
1007		1	0	0	5	6	34	6	1
1008		2	0	0	3	13	42	42	0
1008		2	0	0	3	9	19	19	0
1008		2	0	0	3	4	29	29	0
1008		2	0	0	3	47	58	47	1
1008		2	0	0	3	58	23	58	1
1008		2	0	0	3	36	23	36	1
1008		2	0	0	3	8	10	10	0
1008		2	0	0	3	34	19	19	0
1008		2	0	0	3	50	7	7	0
1008		2	0	0	3	29	54	29	1
1008		2	0	0	3	25	6	6	0
1008		2	0	0	3	44	27	44	1
1008		2	0	0	3	3	15	3	1
1008		2	0	0	3	56	10	10	0
1008		2	0	0	3	54	27	54	1
1008		2	0	0	3	18	14	14	0
1008		2	0	0	3	42	50	42	1
1008		2	0	0	3	20	19	19	0
1008		2	0	0	3	10	57	10	1
1008		2	0	0	3	6	34	6	1
1009		2	4	0	4	13	42	13	1
1009		2	4	0	4	9	19	19	0
1009		2	4	0	4	4	29	4	1
1009		2	4	0	4	47	58	47	1
1009		2	4	0	4	58	23	23	0
1009		2	4	0	4	36	23	36	1
1009		2	4	0	4	8	10	10	0
1009		2	4	0	4	34	19	34	1
1009		2	4	0	4	50	7	7	0
1009		2	4	0	4	29	54	29	1
1009		2	4	0	4	25	6	6	0
1009		2	4	0	4	44	27	44	1
1009		2	4	0	4	3	15	3	1
1009		2	4	0	4	56	10	56	1
1009		2	4	0	4	54	27	54	1
1009		2	4	0	4	18	14	18	1
1009		2	4	0	4	42	50	42	1
1009		2	4	0	4	20	19	20	1
1009		2	4	0	4	10	57	57	0
1009		2	4	0	4	6	34	34	0
1010		2	0	0	3	13	42	42	0
1010		2	0	0	3	9	19	19	0
1010		2	0	0	3	4	29	29	0
1010		2	0	0	3	47	58	47	1
1010		2	0	0	3	58	23	58	1
1010		2	0	0	3	36	23	36	1
1010		2	0	0	3	8	10	10	0
1010		2	0	0	3	34	19	19	0
1010		2	0	0	3	50	7	7	0
1010		2	0	0	3	29	54	29	1
1010		2	0	0	3	25	6	6	0
1010		2	0	0	3	44	27	44	1
1010		2	0	0	3	3	15	3	1
1010		2	0	0	3	56	10	10	0
1010		2	0	0	3	54	27	54	1
1010		2	0	0	3	18	14	14	0
1010		2	0	0	3	42	50	42	1
1010		2	0	0	3	20	19	19	0
1010		2	0	0	3	10	57	10	1
1010		2	0	0	3	6	34	6	1
1011		2	0	0	1	13	42	13	1
1011		2	0	0	1	9	19	19	0
1011		2	0	0	1	4	29	29	0
1011		2	0	0	1	47	58	58	0
1011		2	0	0	1	58	23	58	1
1011		2	0	0	1	36	23	23	0
1011		2	0	0	1	8	10	10	0
1011		2	0	0	1	34	19	19	0
1011		2	0	0	1	50	7	7	0
1011		2	0	0	1	29	54	54	0
1011		2	0	0	1	25	6	6	0
1011		2	0	0	1	44	27	44	1
1011		2	0	0	1	3	15	15	0
1011		2	0	0	1	56	10	10	0
1011		2	0	0	1	54	27	54	1
1011		2	0	0	1	18	14	14	0
1011		2	0	0	1	42	50	42	1
1011		2	0	0	1	20	19	19	0
1011		2	0	0	1	10	57	10	1
1011		2	0	0	1	6	34	6	1
1012		2	0	0	2	13	42	42	0
1012		2	0	0	2	9	19	19	0
1012		2	0	0	2	4	29	29	0
1012		2	0	0	2	47	58	47	1
1012		2	0	0	2	58	23	58	1
1012		2	0	0	2	36	23	23	0
1012		2	0	0	2	8	10	10	0
1012		2	0	0	2	34	19	19	0
1012		2	0	0	2	50	7	50	1
1012		2	0	0	2	29	54	29	1
1012		2	0	0	2	25	6	6	0
1012		2	0	0	2	44	27	44	1
1012		2	0	0	2	3	15	3	1
1012		2	0	0	2	56	10	10	0
1012		2	0	0	2	54	27	54	1
1012		2	0	0	2	18	14	14	0
1012		2	0	0	2	42	50	50	0
1012		2	0	0	2	20	19	19	0
1012		2	0	0	2	10	57	10	1
1012		2	0	0	2	6	34	6	1
1013		1	0	1	5	13	42	42	0
1013		1	0	1	5	9	19	19	0
1013		1	0	1	5	4	29	29	0
1013		1	0	1	5	47	58	58	0
1013		1	0	1	5	58	23	58	1
1013		1	0	1	5	36	23	36	1
1013		1	0	1	5	8	10	10	0
1013		1	0	1	5	34	19	19	0
1013		1	0	1	5	50	7	7	0
1013		1	0	1	5	29	54	29	1
1013		1	0	1	5	25	6	6	0
1013		1	0	1	5	44	27	44	1
1013		1	0	1	5	3	15	3	1
1013		1	0	1	5	56	10	10	0
1013		1	0	1	5	54	27	54	1
1013		1	0	1	5	18	14	14	0
1013		1	0	1	5	42	50	50	0
1013		1	0	1	5	20	19	19	0
1013		1	0	1	5	10	57	10	1
1013		1	0	1	5	6	34	6	1
1014		2	0	0	3	13	42	42	0
1014		2	0	0	3	9	19	9	1
1014		2	0	0	3	4	29	29	0
1014		2	0	0	3	47	58	47	1
1014		2	0	0	3	58	23	58	1
1014		2	0	0	3	36	23	23	0
1014		2	0	0	3	8	10	10	0
1014		2	0	0	3	34	19	19	0
1014		2	0	0	3	50	7	7	0
1014		2	0	0	3	29	54	29	1
1014		2	0	0	3	25	6	6	0
1014		2	0	0	3	44	27	44	1
1014		2	0	0	3	3	15	15	0
1014		2	0	0	3	56	10	10	0
1014		2	0	0	3	54	27	54	1
1014		2	0	0	3	18	14	14	0
1014		2	0	0	3	42	50	42	1
1014		2	0	0	3	20	19	19	0
1014		2	0	0	3	10	57	10	1
1014		2	0	0	3	6	34	6	1
1015		1	0	1	1	13	42	42	0
1015		1	0	1	1	9	19	19	0
1015		1	0	1	1	4	29	29	0
1015		1	0	1	1	47	58	58	0
1015		1	0	1	1	58	23	58	1
1015		1	0	1	1	36	23	23	0
1015		1	0	1	1	8	10	10	0
1015		1	0	1	1	34	19	19	0
1015		1	0	1	1	50	7	7	0
1015		1	0	1	1	29	54	29	1
1015		1	0	1	1	25	6	6	0
1015		1	0	1	1	44	27	27	0
1015		1	0	1	1	3	15	15	0
1015		1	0	1	1	56	10	10	0
1015		1	0	1	1	54	27	54	1
1015		1	0	1	1	18	14	14	0
1015		1	0	1	1	42	50	42	1
1015		1	0	1	1	20	19	19	0
1015		1	0	1	1	10	57	10	1
1015		1	0	1	1	6	34	6	1
1016		2	0	1	2	13	42	42	0
1016		2	0	1	2	9	19	19	0
1016		2	0	1	2	4	29	29	0
1016		2	0	1	2	47	58	47	1
1016		2	0	1	2	58	23	23	0
1016		2	0	1	2	36	23	23	0
1016		2	0	1	2	8	10	10	0
1016		2	0	1	2	34	19	19	0
1016		2	0	1	2	50	7	7	0
1016		2	0	1	2	29	54	29	1
1016		2	0	1	2	25	6	6	0
1016		2	0	1	2	44	27	44	1
1016		2	0	1	2	3	15	3	1
1016		2	0	1	2	56	10	10	0
1016		2	0	1	2	54	27	54	1
1016		2	0	1	2	18	14	14	0
1016		2	0	1	2	42	50	42	1
1016		2	0	1	2	20	19	19	0
1016		2	0	1	2	10	57	10	1
1016		2	0	1	2	6	34	6	1
1017		2	0	0	2	13	42	42	0
1017		2	0	0	2	9	19	19	0
1017		2	0	0	2	4	29	29	0
1017		2	0	0	2	47	58	47	1
1017		2	0	0	2	58	23	58	1
1017		2	0	0	2	36	23	23	0
1017		2	0	0	2	8	10	10	0
1017		2	0	0	2	34	19	19	0
1017		2	0	0	2	50	7	7	0
1017		2	0	0	2	29	54	29	1
1017		2	0	0	2	25	6	6	0
1017		2	0	0	2	44	27	44	1
1017		2	0	0	2	3	15	15	0
1017		2	0	0	2	56	10	10	0
1017		2	0	0	2	54	27	27	0
1017		2	0	0	2	18	14	14	0
1017		2	0	0	2	42	50	42	1
1017		2	0	0	2	20	19	19	0
1017		2	0	0	2	10	57	10	1
1017		2	0	0	2	6	34	6	1
1018		1	2	1	3	13	42	42	0
1018		1	2	1	3	9	19	19	0
1018		1	2	1	3	4	29	29	0
1018		1	2	1	3	47	58	58	0
1018		1	2	1	3	58	23	58	1
1018		1	2	1	3	36	23	23	0
1018		1	2	1	3	8	10	10	0
1018		1	2	1	3	34	19	19	0
1018		1	2	1	3	50	7	7	0
1018		1	2	1	3	29	54	29	1
1018		1	2	1	3	25	6	6	0
1018		1	2	1	3	44	27	27	0
1018		1	2	1	3	3	15	15	0
1018		1	2	1	3	56	10	10	0
1018		1	2	1	3	54	27	27	0
1018		1	2	1	3	18	14	18	1
1018		1	2	1	3	42	50	42	1
1018		1	2	1	3	20	19	19	0
1018		1	2	1	3	10	57	10	1
1018		1	2	1	3	6	34	6	1
1019		2	0	0	2	13	42	42	0
1019		2	0	0	2	9	19	19	0
1019		2	0	0	2	4	29	29	0
1019		2	0	0	2	47	58	47	1
1019		2	0	0	2	58	23	58	1
1019		2	0	0	2	36	23	23	0
1019		2	0	0	2	8	10	10	0
1019		2	0	0	2	34	19	19	0
1019		2	0	0	2	50	7	7	0
1019		2	0	0	2	29	54	29	1
1019		2	0	0	2	25	6	6	0
1019		2	0	0	2	44	27	27	0
1019		2	0	0	2	3	15	15	0
1019		2	0	0	2	56	10	10	0
1019		2	0	0	2	54	27	54	1
1019		2	0	0	2	18	14	14	0
1019		2	0	0	2	42	50	42	1
1019		2	0	0	2	20	19	19	0
1019		2	0	0	2	10	57	10	1
1019		2	0	0	2	6	34	6	1
1020		2	2	0	1	13	42	42	0
1020		2	2	0	1	9	19	9	1
1020		2	2	0	1	4	29	4	1
1020		2	2	0	1	47	58	47	1
1020		2	2	0	1	58	23	58	1
1020		2	2	0	1	36	23	36	1
1020		2	2	0	1	8	10	8	1
1020		2	2	0	1	34	19	34	1
1020		2	2	0	1	50	7	50	1
1020		2	2	0	1	29	54	54	0
1020		2	2	0	1	25	6	25	1
1020		2	2	0	1	44	27	27	0
1020		2	2	0	1	3	15	15	0
1020		2	2	0	1	56	10	56	1
1020		2	2	0	1	54	27	27	0
1020		2	2	0	1	18	14	18	1
1020		2	2	0	1	42	50	50	0
1020		2	2	0	1	20	19	20	1
1020		2	2	0	1	10	57	57	0
1020		2	2	0	1	6	34	34	0
2001	47	2	0	0	2	24	45	24	1
2001	47	2	0	0	2	26	23	23	0
2001	47	2	0	0	2	56	17	17	0
2001	47	2	0	0	2	3	37	3	1
2001	47	2	0	0	2	40	37	40	1
2001	47	2	0	0	2	51	59	51	1
2001	47	2	0	0	2	16	17	17	0
2001	47	2	0	0	2	13	14	13	1
2001	47	2	0	0	2	59	12	12	0
2001	47	2	0	0	2	42	52	42	1
2001	47	2	0	0	2	17	4	17	1
2001	47	2	0	0	2	58	46	46	0
2001	47	2	0	0	2	19	12	19	1
2001	47	2	0	0	2	54	6	6	0
2001	47	2	0	0	2	14	1	1	0
2001	47	2	0	0	2	37	1	1	0
2001	47	2	0	0	2	43	25	25	0
2001	47	2	0	0	2	39	1	1	0
2001	47	2	0	0	2	47	53	47	1
2002	33	2	0	1	1	24	45	24	1
2002	33	2	0	1	1	26	23	23	0
2002	33	2	0	1	1	56	17	17	0
2002	33	2	0	1	1	3	37	3	1
2002	33	2	0	1	1	40	37	40	1
2002	33	2	0	1	1	51	59	51	1
2002	33	2	0	1	1	16	17	16	1
2002	33	2	0	1	1	13	14	14	0
2002	33	2	0	1	1	59	12	12	0
2002	33	2	0	1	1	42	52	42	1
2002	33	2	0	1	1	17	4	4	0
2002	33	2	0	1	1	58	46	46	0
2002	33	2	0	1	1	19	12	19	1
2002	33	2	0	1	1	54	6	6	0
2002	33	2	0	1	1	14	1	1	0
2002	33	2	0	1	1	37	1	1	0
2002	33	2	0	1	1	43	25	43	1
2002	33	2	0	1	1	39	1	1	0
2002	33	2	0	1	1	47	53	47	1
2003	32	2	3	0	5	24	45	45	0
2003	32	2	3	0	5	26	23	23	0
2003	32	2	3	0	5	56	17	17	0
2003	32	2	3	0	5	3	37	3	1
2003	32	2	3	0	5	40	37	40	1
2003	32	2	3	0	5	51	59	51	1
2003	32	2	3	0	5	16	17	17	0
2003	32	2	3	0	5	13	14	14	0
2003	32	2	3	0	5	59	12	59	1
2003	32	2	3	0	5	42	52	42	1
2003	32	2	3	0	5	17	4	17	1
2003	32	2	3	0	5	58	46	58	1
2003	32	2	3	0	5	19	12	19	1
2003	32	2	3	0	5	54	6	6	0
2003	32	2	3	0	5	14	1	1	0
2003	32	2	3	0	5	37	1	1	0
2003	32	2	3	0	5	43	25	25	0
2003	32	2	3	0	5	39	1	1	0
2003	32	2	3	0	5	47	53	47	1
2004	41	2	0	1	2	24	45	24	1
2004	41	2	0	1	2	26	23	26	1
2004	41	2	0	1	2	56	17	17	0
2004	41	2	0	1	2	3	37	3	1
2004	41	2	0	1	2	40	37	40	1
2004	41	2	0	1	2	51	59	51	1
2004	41	2	0	1	2	16	17	16	1
2004	41	2	0	1	2	13	14	14	0
2004	41	2	0	1	2	59	12	12	0
2004	41	2	0	1	2	42	52	42	1
2004	41	2	0	1	2	17	4	4	0
2004	41	2	0	1	2	58	46	46	0
2004	41	2	0	1	2	19	12	19	1
2004	41	2	0	1	2	54	6	6	0
2004	41	2	0	1	2	14	1	1	0
2004	41	2	0	1	2	37	1	1	0
2004	41	2	0	1	2	43	25	43	1
2004	41	2	0	1	2	39	1	1	0
2004	41	2	0	1	2	47	53	47	1
2005	34	2	2	1	2	24	45	45	0
2005	34	2	2	1	2	26	23	23	0
2005	34	2	2	1	2	56	17	17	0
2005	34	2	2	1	2	3	37	37	0
2005	34	2	2	1	2	40	37	37	0
2005	34	2	2	1	2	51	59	51	1
2005	34	2	2	1	2	16	17	17	0
2005	34	2	2	1	2	13	14	13	1
2005	34	2	2	1	2	59	12	59	1
2005	34	2	2	1	2	42	52	42	1
2005	34	2	2	1	2	17	4	17	1
2005	34	2	2	1	2	58	46	58	1
2005	34	2	2	1	2	19	12	19	1
2005	34	2	2	1	2	54	6	6	0
2005	34	2	2	1	2	14	1	1	0
2005	34	2	2	1	2	37	1	1	0
2005	34	2	2	1	2	43	25	25	0
2005	34	2	2	1	2	39	1	1	0
2005	34	2	2	1	2	47	53	47	1
2006	44	2	1	1	2	24	45	24	1
2006	44	2	1	1	2	26	23	23	0
2006	44	2	1	1	2	56	17	56	1
2006	44	2	1	1	2	3	37	3	1
2006	44	2	1	1	2	40	37	40	1
2006	44	2	1	1	2	51	59	51	1
2006	44	2	1	1	2	16	17	16	1
2006	44	2	1	1	2	13	14	14	0
2006	44	2	1	1	2	59	12	12	0
2006	44	2	1	1	2	42	52	42	1
2006	44	2	1	1	2	17	4	4	0
2006	44	2	1	1	2	58	46	58	1
2006	44	2	1	1	2	19	12	19	1
2006	44	2	1	1	2	54	6	6	0
2006	44	2	1	1	2	14	1	1	0
2006	44	2	1	1	2	37	1	1	0
2006	44	2	1	1	2	43	25	43	1
2006	44	2	1	1	2	39	1	1	0
2006	44	2	1	1	2	47	53	47	1
2007		1			5	24	45	45	0
2007		1			5	26	23	23	0
2007		1			5	56	17	17	0
2007		1			5	3	37	3	1
2007		1			5	40	37	40	1
2007		1			5	51	59	51	1
2007		1			5	16	17	17	0
2007		1			5	13	14	14	0
2007		1			5	59	12	12	0
2007		1			5	42	52	42	1
2007		1			5	17	4	17	1
2007		1			5	58	46	46	0
2007		1			5	19	12	19	1
2007		1			5	54	6	6	0
2007		1			5	14	1	1	0
2007		1			5	37	1	1	0
2007		1			5	43	25	43	1
2007		1			5	39	1	39	1
2007		1			5	47	53	47	1
2008	27	2	0	0	1	24	45	24	1
2008	27	2	0	0	1	26	23	23	0
2008	27	2	0	0	1	56	17	17	0
2008	27	2	0	0	1	3	37	3	1
2008	27	2	0	0	1	40	37	40	1
2008	27	2	0	0	1	51	59	51	1
2008	27	2	0	0	1	16	17	17	0
2008	27	2	0	0	1	13	14	14	0
2008	27	2	0	0	1	59	12	12	0
2008	27	2	0	0	1	42	52	42	1
2008	27	2	0	0	1	17	4	17	1
2008	27	2	0	0	1	58	46	46	0
2008	27	2	0	0	1	19	12	19	1
2008	27	2	0	0	1	54	6	6	0
2008	27	2	0	0	1	14	1	1	0
2008	27	2	0	0	1	37	1	1	0
2008	27	2	0	0	1	43	25	43	1
2008	27	2	0	0	1	39	1	1	0
2008	27	2	0	0	1	47	53	47	1
2009	53	1	0	0	3	24	45	45	0
2009	53	1	0	0	3	26	23	23	0
2009	53	1	0	0	3	56	17	17	0
2009	53	1	0	0	3	3	37	37	0
2009	53	1	0	0	3	40	37	37	0
2009	53	1	0	0	3	51	59	59	0
2009	53	1	0	0	3	16	17	17	0
2009	53	1	0	0	3	13	14	13	1
2009	53	1	0	0	3	59	12	12	0
2009	53	1	0	0	3	42	52	42	1
2009	53	1	0	0	3	17	4	17	1
2009	53	1	0	0	3	58	46	46	0
2009	53	1	0	0	3	19	12	12	0
2009	53	1	0	0	3	54	6	6	0
2009	53	1	0	0	3	14	1	1	0
2009	53	1	0	0	3	37	1	1	0
2009	53	1	0	0	3	43	25	25	0
2009	53	1	0	0	3	39	1	1	0
2009	53	1	0	0	3	47	53	47	1
2010	32	2	0	0	3	24	45	24	1
2010	32	2	0	0	3	26	23	23	0
2010	32	2	0	0	3	56	17	17	0
2010	32	2	0	0	3	3	37	37	0
2010	32	2	0	0	3	40	37	40	1
2010	32	2	0	0	3	51	59	51	1
2010	32	2	0	0	3	16	17	17	0
2010	32	2	0	0	3	13	14	14	0
2010	32	2	0	0	3	59	12	12	0
2010	32	2	0	0	3	42	52	42	1
2010	32	2	0	0	3	17	4	17	1
2010	32	2	0	0	3	58	46	46	0
2010	32	2	0	0	3	19	12	19	1
2010	32	2	0	0	3	54	6	6	0
2010	32	2	0	0	3	14	1	14	1
2010	32	2	0	0	3	37	1	1	0
2010	32	2	0	0	3	43	25	43	1
2010	32	2	0	0	3	39	1	1	0
2010	32	2	0	0	3	47	53	47	1
2011	29	2	3	1	5	24	45	24	1
2011	29	2	3	1	5	26	23	26	1
2011	29	2	3	1	5	56	17	17	0
2011	29	2	3	1	5	3	37	3	1
2011	29	2	3	1	5	40	37	40	1
2011	29	2	3	1	5	51	59	51	1
2011	29	2	3	1	5	16	17	17	0
2011	29	2	3	1	5	13	14	14	0
2011	29	2	3	1	5	59	12	12	0
2011	29	2	3	1	5	42	52	42	1
2011	29	2	3	1	5	17	4	17	1
2011	29	2	3	1	5	58	46	46	0
2011	29	2	3	1	5	19	12	19	1
2011	29	2	3	1	5	54	6	6	0
2011	29	2	3	1	5	14	1	1	0
2011	29	2	3	1	5	37	1	1	0
2011	29	2	3	1	5	43	25	43	1
2011	29	2	3	1	5	39	1	1	0
2011	29	2	3	1	5	47	53	47	1
2012	28	2	1	0	1	24	45	45	0
2012	28	2	1	0	1	26	23	26	1
2012	28	2	1	0	1	56	17	56	1
2012	28	2	1	0	1	3	37	37	0
2012	28	2	1	0	1	40	37	40	1
2012	28	2	1	0	1	51	59	51	1
2012	28	2	1	0	1	16	17	16	1
2012	28	2	1	0	1	13	14	13	1
2012	28	2	1	0	1	59	12	59	1
2012	28	2	1	0	1	42	52	42	1
2012	28	2	1	0	1	17	4	4	0
2012	28	2	1	0	1	58	46	58	1
2012	28	2	1	0	1	19	12	19	1
2012	28	2	1	0	1	54	6	6	0
2012	28	2	1	0	1	14	1	14	1
2012	28	2	1	0	1	37	1	37	1
2012	28	2	1	0	1	43	25	43	1
2012	28	2	1	0	1	39	1	39	1
2012	28	2	1	0	1	47	53	47	1
2013	22	1	0	1	1	24	45	24	1
2013	22	1	0	1	1	26	23	23	0
2013	22	1	0	1	1	56	17	17	0
2013	22	1	0	1	1	3	37	3	1
2013	22	1	0	1	1	40	37	40	1
2013	22	1	0	1	1	51	59	51	1
2013	22	1	0	1	1	16	17	17	0
2013	22	1	0	1	1	13	14	14	0
2013	22	1	0	1	1	59	12	12	0
2013	22	1	0	1	1	42	52	42	1
2013	22	1	0	1	1	17	4	17	1
2013	22	1	0	1	1	58	46	46	0
2013	22	1	0	1	1	19	12	19	1
2013	22	1	0	1	1	54	6	6	0
2013	22	1	0	1	1	14	1	1	0
2013	22	1	0	1	1	37	1	1	0
2013	22	1	0	1	1	43	25	43	1
2013	22	1	0	1	1	39	1	1	0
2013	22	1	0	1	1	47	53	47	1
2014	33	2	0	0	3	24	45	24	1
2014	33	2	0	0	3	26	23	23	0
2014	33	2	0	0	3	56	17	17	0
2014	33	2	0	0	3	3	37	3	1
2014	33	2	0	0	3	40	37	37	0
2014	33	2	0	0	3	51	59	51	1
2014	33	2	0	0	3	16	17	16	1
2014	33	2	0	0	3	13	14	13	1
2014	33	2	0	0	3	59	12	59	1
2014	33	2	0	0	3	42	52	42	1
2014	33	2	0	0	3	17	4	4	0
2014	33	2	0	0	3	58	46	46	0
2014	33	2	0	0	3	19	12	19	1
2014	33	2	0	0	3	54	6	6	0
2014	33	2	0	0	3	14	1	1	0
2014	33	2	0	0	3	37	1	1	0
2014	33	2	0	0	3	43	25	25	0
2014	33	2	0	0	3	39	1	1	0
2014	33	2	0	0	3	47	53	47	1
2015	25	2	1	0	1	24	45	24	1
2015	25	2	1	0	1	26	23	26	1
2015	25	2	1	0	1	56	17	17	0
2015	25	2	1	0	1	3	37	3	1
2015	25	2	1	0	1	40	37	40	1
2015	25	2	1	0	1	51	59	59	0
2015	25	2	1	0	1	16	17	16	1
2015	25	2	1	0	1	13	14	14	0
2015	25	2	1	0	1	59	12	59	1
2015	25	2	1	0	1	42	52	52	0
2015	25	2	1	0	1	17	4	17	1
2015	25	2	1	0	1	58	46	58	1
2015	25	2	1	0	1	19	12	19	1
2015	25	2	1	0	1	54	6	54	1
2015	25	2	1	0	1	14	1	14	1
2015	25	2	1	0	1	37	1	37	1
2015	25	2	1	0	1	43	25	25	0
2015	25	2	1	0	1	39	1	39	1
2015	25	2	1	0	1	47	53	53	0
2016	34	1	3	0	2	24	45	45	0
2016	34	1	3	0	2	26	23	26	1
2016	34	1	3	0	2	56	17	56	1
2016	34	1	3	0	2	3	37	3	1
2016	34	1	3	0	2	40	37	40	1
2016	34	1	3	0	2	51	59	51	1
2016	34	1	3	0	2	16	17	16	1
2016	34	1	3	0	2	13	14	13	1
2016	34	1	3	0	2	59	12	59	1
2016	34	1	3	0	2	42	52	42	1
2016	34	1	3	0	2	17	4	4	0
2016	34	1	3	0	2	58	46	58	1
2016	34	1	3	0	2	19	12	19	1
2016	34	1	3	0	2	54	6	6	0
2016	34	1	3	0	2	14	1	1	0
2016	34	1	3	0	2	37	1	1	0
2016	34	1	3	0	2	43	25	25	0
2016	34	1	3	0	2	39	1	1	0
2016	34	1	3	0	2	47	53	47	1
2017	29	2	0	0	5	24	45	24	1
2017	29	2	0	0	5	26	23	26	1
2017	29	2	0	0	5	56	17	17	0
2017	29	2	0	0	5	3	37	3	1
2017	29	2	0	0	5	40	37	40	1
2017	29	2	0	0	5	51	59	51	1
2017	29	2	0	0	5	16	17	16	1
2017	29	2	0	0	5	13	14	14	0
2017	29	2	0	0	5	59	12	12	0
2017	29	2	0	0	5	42	52	42	1
2017	29	2	0	0	5	17	4	4	0
2017	29	2	0	0	5	58	46	46	0
2017	29	2	0	0	5	19	12	19	1
2017	29	2	0	0	5	54	6	6	0
2017	29	2	0	0	5	14	1	1	0
2017	29	2	0	0	5	37	1	1	0
2017	29	2	0	0	5	43	25	43	1
2017	29	2	0	0	5	39	1	1	0
2017	29	2	0	0	5	47	53	47	1
2018	31	2	0	0	1	24	45	24	1
2018	31	2	0	0	1	26	23	23	0
2018	31	2	0	0	1	56	17	56	1
2018	31	2	0	0	1	3	37	37	0
2018	31	2	0	0	1	40	37	37	0
2018	31	2	0	0	1	51	59	51	1
2018	31	2	0	0	1	16	17	16	1
2018	31	2	0	0	1	13	14	13	1
2018	31	2	0	0	1	59	12	59	1
2018	31	2	0	0	1	42	52	42	1
2018	31	2	0	0	1	17	4	4	0
2018	31	2	0	0	1	58	46	58	1
2018	31	2	0	0	1	19	12	19	1
2018	31	2	0	0	1	54	6	6	0
2018	31	2	0	0	1	14	1	1	0
2018	31	2	0	0	1	37	1	1	0
2018	31	2	0	0	1	43	25	25	0
2018	31	2	0	0	1	39	1	1	0
2018	31	2	0	0	1	47	53	47	1
2019	30	2	0	1	1	24	45	24	1
2019	30	2	0	1	1	26	23	23	0
2019	30	2	0	1	1	56	17	56	1
2019	30	2	0	1	1	3	37	3	1
2019	30	2	0	1	1	40	37	40	1
2019	30	2	0	1	1	51	59	51	1
2019	30	2	0	1	1	16	17	17	0
2019	30	2	0	1	1	13	14	14	0
2019	30	2	0	1	1	59	12	12	0
2019	30	2	0	1	1	42	52	42	1
2019	30	2	0	1	1	17	4	4	0
2019	30	2	0	1	1	58	46	46	0
2019	30	2	0	1	1	19	12	19	1
2019	30	2	0	1	1	54	6	6	0
2019	30	2	0	1	1	14	1	1	0
2019	30	2	0	1	1	37	1	1	0
2019	30	2	0	1	1	43	25	43	1
2019	30	2	0	1	1	39	1	1	0
2019	30	2	0	1	1	47	53	47	1
2020	22	2	0	0	3	24	45	45	0
2020	22	2	0	0	3	26	23	26	1
2020	22	2	0	0	3	56	17	17	0
2020	22	2	0	0	3	3	37	3	1
2020	22	2	0	0	3	40	37	40	1
2020	22	2	0	0	3	51	59	51	1
2020	22	2	0	0	3	16	17	17	0
2020	22	2	0	0	3	13	14	14	0
2020	22	2	0	0	3	59	12	12	0
2020	22	2	0	0	3	42	52	42	1
2020	22	2	0	0	3	17	4	17	1
2020	22	2	0	0	3	58	46	58	1
2020	22	2	0	0	3	19	12	19	1
2020	22	2	0	0	3	54	6	6	0
2020	22	2	0	0	3	14	1	1	0
2020	22	2	0	0	3	37	1	1	0
2020	22	2	0	0	3	43	25	25	0
2020	22	2	0	0	3	39	1	1	0
2020	22	2	0	0	3	47	53	53	0
2021	63	1	0	0	1	24	30	24	1
2021	63	1	0	0	1	26	22	22	0
2021	63	1	0	0	1	56	24	56	1
2021	63	1	0	0	1	3	53	3	1
2021	63	1	0	0	1	40	27	40	1
2021	63	1	0	0	1	51	39	51	1
2021	63	1	0	0	1	16	42	42	0
2021	63	1	0	0	1	13	42	42	0
2021	63	1	0	0	1	59	1	1	0
2021	63	1	0	0	1	42	11	42	1
2021	63	1	0	0	1	17	59	17	1
2021	63	1	0	0	1	58	10	10	0
2021	63	1	0	0	1	19	53	19	1
2021	63	1	0	0	1	54	46	46	0
2021	63	1	0	0	1	27	24	24	0
2021	63	1	0	0	1	14	52	14	1
2021	63	1	0	0	1	37	14	14	0
2021	63	1	0	0	1	43	10	10	0
2021	63	1	0	0	1	39	24	24	0
2021	63	1	0	0	1	47	31	47	1
2022	31	1	1	1	2	24	30	24	1
2022	31	1	1	1	2	26	22	22	0
2022	31	1	1	1	2	56	24	56	1
2022	31	1	1	1	2	3	53	3	1
2022	31	1	1	1	2	40	27	27	0
2022	31	1	1	1	2	51	39	51	1
2022	31	1	1	1	2	16	42	42	0
2022	31	1	1	1	2	13	42	42	0
2022	31	1	1	1	2	59	1	1	0
2022	31	1	1	1	2	42	11	42	1
2022	31	1	1	1	2	17	59	17	1
2022	31	1	1	1	2	58	10	10	0
2022	31	1	1	1	2	19	53	19	1
2022	31	1	1	1	2	54	46	46	0
2022	31	1	1	1	2	27	24	24	0
2022	31	1	1	1	2	14	52	52	0
2022	31	1	1	1	2	37	14	37	1
2022	31	1	1	1	2	43	10	10	0
2022	31	1	1	1	2	39	24	24	0
2022	31	1	1	1	2	47	31	47	1
2023	33	2	2	0	5	24	30	24	1
2023	33	2	2	0	5	26	22	22	0
2023	33	2	2	0	5	56	24	24	0
2023	33	2	2	0	5	3	53	3	1
2023	33	2	2	0	5	40	27	40	1
2023	33	2	2	0	5	51	39	39	0
2023	33	2	2	0	5	16	42	42	0
2023	33	2	2	0	5	13	42	42	0
2023	33	2	2	0	5	59	1	1	0
2023	33	2	2	0	5	42	11	42	1
2023	33	2	2	0	5	17	59	17	1
2023	33	2	2	0	5	58	10	10	0
2023	33	2	2	0	5	19	53	19	1
2023	33	2	2	0	5	54	46	46	0
2023	33	2	2	0	5	27	24	24	0
2023	33	2	2	0	5	14	52	52	0
2023	33	2	2	0	5	37	14	37	1
2023	33	2	2	0	5	43	10	10	0
2023	33	2	2	0	5	39	24	39	1
2023	33	2	2	0	5	47	31	47	1
2024	48	1	0	1	4	24	30	24	1
2024	48	1	0	1	4	26	22	22	0
2024	48	1	0	1	4	56	24	56	1
2024	48	1	0	1	4	3	53	3	1
2024	48	1	0	1	4	40	27	27	0
2024	48	1	0	1	4	51	39	51	1
2024	48	1	0	1	4	16	42	42	0
2024	48	1	0	1	4	13	42	42	0
2024	48	1	0	1	4	59	1	1	0
2024	48	1	0	1	4	42	11	42	1
2024	48	1	0	1	4	17	59	17	1
2024	48	1	0	1	4	58	10	10	0
2024	48	1	0	1	4	19	53	19	1
2024	48	1	0	1	4	54	46	46	0
2024	48	1	0	1	4	27	24	24	0
2024	48	1	0	1	4	14	52	52	0
2024	48	1	0	1	4	37	14	14	0
2024	48	1	0	1	4	43	10	10	0
2024	48	1	0	1	4	39	24	24	0
2024	48	1	0	1	4	47	31	47	1
2025	61	2		1	2	24	30	30	0
2025	61	2		1	2	26	22	22	0
2025	61	2		1	2	56	24	24	0
2025	61	2		1	2	3	53	3	1
2025	61	2		1	2	40	27	40	1
2025	61	2		1	2	51	39	51	1
2025	61	2		1	2	16	42	42	0
2025	61	2		1	2	13	42	42	0
2025	61	2		1	2	59	1	1	0
2025	61	2		1	2	42	11	42	1
2025	61	2		1	2	17	59	17	1
2025	61	2		1	2	58	10	10	0
2025	61	2		1	2	19	53	19	1
2025	61	2		1	2	54	46	46	0
2025	61	2		1	2	27	24	24	0
2025	61	2		1	2	14	52	52	0
2025	61	2		1	2	37	14	14	0
2025	61	2		1	2	43	10	10	0
2025	61	2		1	2	39	24	24	0
2025	61	2		1	2	47	31	47	1
2026	29	2	0	0	5	24	30	30	0
2026	29	2	0	0	5	26	22	22	0
2026	29	2	0	0	5	56	24	24	0
2026	29	2	0	0	5	3	53	3	1
2026	29	2	0	0	5	40	27	40	1
2026	29	2	0	0	5	51	39	51	1
2026	29	2	0	0	5	16	42	42	0
2026	29	2	0	0	5	13	42	42	0
2026	29	2	0	0	5	59	1	1	0
2026	29	2	0	0	5	42	11	42	1
2026	29	2	0	0	5	17	59	17	1
2026	29	2	0	0	5	58	10	10	0
2026	29	2	0	0	5	19	53	19	1
2026	29	2	0	0	5	54	46	46	0
2026	29	2	0	0	5	27	24	24	0
2026	29	2	0	0	5	14	52	52	0
2026	29	2	0	0	5	37	14	37	1
2026	29	2	0	0	5	43	10	10	0
2026	29	2	0	0	5	39	24	39	1
2026	29	2	0	0	5	47	31	47	1
2027	27	2	2	0	2	24	30	30	0
2027	27	2	2	0	2	26	22	22	0
2027	27	2	2	0	2	56	24	56	1
2027	27	2	2	0	2	3	53	3	1
2027	27	2	2	0	2	40	27	40	1
2027	27	2	2	0	2	51	39	51	1
2027	27	2	2	0	2	16	42	42	0
2027	27	2	2	0	2	13	42	42	0
2027	27	2	2	0	2	59	1	1	0
2027	27	2	2	0	2	42	11	42	1
2027	27	2	2	0	2	17	59	59	0
2027	27	2	2	0	2	58	10	10	0
2027	27	2	2	0	2	19	53	19	1
2027	27	2	2	0	2	54	46	46	0
2027	27	2	2	0	2	27	24	24	0
2027	27	2	2	0	2	14	52	52	0
2027	27	2	2	0	2	37	14	37	1
2027	27	2	2	0	2	43	10	10	0
2027	27	2	2	0	2	39	24	39	1
2027	27	2	2	0	2	47	31	31	0
2028	36	2	0	0	3	24	30	30	0
2028	36	2	0	0	3	26	22	22	0
2028	36	2	0	0	3	56	24	56	1
2028	36	2	0	0	3	3	53	3	1
2028	36	2	0	0	3	40	27	40	1
2028	36	2	0	0	3	51	39	51	1
2028	36	2	0	0	3	16	42	42	0
2028	36	2	0	0	3	13	42	13	1
2028	36	2	0	0	3	59	1	1	0
2028	36	2	0	0	3	42	11	11	0
2028	36	2	0	0	3	17	59	59	0
2028	36	2	0	0	3	58	10	10	0
2028	36	2	0	0	3	19	53	19	1
2028	36	2	0	0	3	54	46	46	0
2028	36	2	0	0	3	27	24	27	1
2028	36	2	0	0	3	14	52	14	1
2028	36	2	0	0	3	37	14	14	0
2028	36	2	0	0	3	43	10	10	0
2028	36	2	0	0	3	39	24	39	1
2028	36	2	0	0	3	47	31	47	1
2029	32	1	0	1	4	24	30	30	0
2029	32	1	0	1	4	26	22	22	0
2029	32	1	0	1	4	56	24	56	1
2029	32	1	0	1	4	3	53	3	1
2029	32	1	0	1	4	40	27	40	1
2029	32	1	0	1	4	51	39	51	1
2029	32	1	0	1	4	16	42	42	0
2029	32	1	0	1	4	13	42	42	0
2029	32	1	0	1	4	59	1	1	0
2029	32	1	0	1	4	42	11	42	1
2029	32	1	0	1	4	17	59	17	1
2029	32	1	0	1	4	58	10	10	0
2029	32	1	0	1	4	19	53	19	1
2029	32	1	0	1	4	54	46	54	1
2029	32	1	0	1	4	27	24	24	0
2029	32	1	0	1	4	14	52	14	1
2029	32	1	0	1	4	37	14	14	0
2029	32	1	0	1	4	43	10	10	0
2029	32	1	0	1	4	39	24	24	0
2029	32	1	0	1	4	47	31	47	1
2030	28	1	0	1	5	24	30	30	0
2030	28	1	0	1	5	26	22	22	0
2030	28	1	0	1	5	56	24	56	1
2030	28	1	0	1	5	3	53	3	1
2030	28	1	0	1	5	40	27	27	0
2030	28	1	0	1	5	51	39	51	1
2030	28	1	0	1	5	16	42	42	0
2030	28	1	0	1	5	13	42	42	0
2030	28	1	0	1	5	59	1	1	0
2030	28	1	0	1	5	42	11	42	1
2030	28	1	0	1	5	17	59	17	1
2030	28	1	0	1	5	58	10	10	0
2030	28	1	0	1	5	19	53	19	1
2030	28	1	0	1	5	54	46	46	0
2030	28	1	0	1	5	27	24	24	0
2030	28	1	0	1	5	14	52	52	0
2030	28	1	0	1	5	37	14	14	0
2030	28	1	0	1	5	43	10	10	0
2030	28	1	0	1	5	39	24	24	0
2030	28	1	0	1	5	47	31	47	1
2031	30	2	0	0	4	24	30	24	1
2031	30	2	0	0	4	26	22	22	0
2031	30	2	0	0	4	56	24	24	0
2031	30	2	0	0	4	3	53	3	1
2031	30	2	0	0	4	40	27	40	1
2031	30	2	0	0	4	51	39	51	1
2031	30	2	0	0	4	16	42	42	0
2031	30	2	0	0	4	13	42	42	0
2031	30	2	0	0	4	59	1	1	0
2031	30	2	0	0	4	42	11	42	1
2031	30	2	0	0	4	17	59	17	1
2031	30	2	0	0	4	58	10	10	0
2031	30	2	0	0	4	19	53	19	1
2031	30	2	0	0	4	54	46	46	0
2031	30	2	0	0	4	27	24	24	0
2031	30	2	0	0	4	14	52	14	1
2031	30	2	0	0	4	37	14	14	0
2031	30	2	0	0	4	43	10	10	0
2031	30	2	0	0	4	39	24	24	0
2031	30	2	0	0	4	47	31	47	1
2032	62	1	0	1	4	24	30	24	1
2032	62	1	0	1	4	26	22	22	0
2032	62	1	0	1	4	56	24	24	0
2032	62	1	0	1	4	3	53	3	1
2032	62	1	0	1	4	40	27	27	0
2032	62	1	0	1	4	51	39	51	1
2032	62	1	0	1	4	16	42	42	0
2032	62	1	0	1	4	13	42	13	1
2032	62	1	0	1	4	59	1	1	0
2032	62	1	0	1	4	42	11	42	1
2032	62	1	0	1	4	17	59	17	1
2032	62	1	0	1	4	58	10	10	0
2032	62	1	0	1	4	19	53	19	1
2032	62	1	0	1	4	54	46	54	1
2032	62	1	0	1	4	27	24	24	0
2032	62	1	0	1	4	14	52	52	0
2032	62	1	0	1	4	37	14	37	1
2032	62	1	0	1	4	43	10	10	0
2032	62	1	0	1	4	39	24	24	0
2032	62	1	0	1	4	47	31	47	1
2033	36	1		0	1	24	30	30	0
2033	36	1		0	1	26	22	26	1
2033	36	1		0	1	56	24	24	0
2033	36	1		0	1	3	53	3	1
2033	36	1		0	1	40	27	40	1
2033	36	1		0	1	51	39	51	1
2033	36	1		0	1	16	42	42	0
2033	36	1		0	1	13	42	42	0
2033	36	1		0	1	59	1	1	0
2033	36	1		0	1	42	11	42	1
2033	36	1		0	1	17	59	17	1
2033	36	1		0	1	58	10	58	1
2033	36	1		0	1	19	53	19	1
2033	36	1		0	1	54	46	46	0
2033	36	1		0	1	27	24	24	0
2033	36	1		0	1	14	52	14	1
2033	36	1		0	1	37	14	14	0
2033	36	1		0	1	43	10	10	0
2033	36	1		0	1	39	24	39	1
2033	36	1		0	1	47	31	47	1
2034	42	2	0	0	3	24	30	24	1
2034	42	2	0	0	3	26	22	22	0
2034	42	2	0	0	3	56	24	24	0
2034	42	2	0	0	3	3	53	53	0
2034	42	2	0	0	3	40	27	40	1
2034	42	2	0	0	3	51	39	51	1
2034	42	2	0	0	3	16	42	42	0
2034	42	2	0	0	3	13	42	42	0
2034	42	2	0	0	3	59	1	1	0
2034	42	2	0	0	3	42	11	42	1
2034	42	2	0	0	3	17	59	17	1
2034	42	2	0	0	3	58	10	10	0
2034	42	2	0	0	3	19	53	19	1
2034	42	2	0	0	3	54	46	46	0
2034	42	2	0	0	3	27	24	24	0
2034	42	2	0	0	3	14	52	14	1
2034	42	2	0	0	3	37	14	37	1
2034	42	2	0	0	3	43	10	10	0
2034	42	2	0	0	3	39	24	39	1
2034	42	2	0	0	3	47	31	47	1
2035	31	1	0	1	3	24	30	24	1
2035	31	1	0	1	3	26	22	22	0
2035	31	1	0	1	3	56	24	56	1
2035	31	1	0	1	3	3	53	3	1
2035	31	1	0	1	3	40	27	40	1
2035	31	1	0	1	3	51	39	51	1
2035	31	1	0	1	3	16	42	16	1
2035	31	1	0	1	3	13	42	13	1
2035	31	1	0	1	3	59	1	1	0
2035	31	1	0	1	3	42	11	42	1
2035	31	1	0	1	3	17	59	17	1
2035	31	1	0	1	3	58	10	10	0
2035	31	1	0	1	3	19	53	19	1
2035	31	1	0	1	3	54	46	46	0
2035	31	1	0	1	3	27	24	24	0
2035	31	1	0	1	3	14	52	52	0
2035	31	1	0	1	3	37	14	37	1
2035	31	1	0	1	3	43	10	10	0
2035	31	1	0	1	3	39	24	24	0
2035	31	1	0	1	3	47	31	47	1
2036	24	2	0	1	3	24	30	24	1
2036	24	2	0	1	3	26	22	22	0
2036	24	2	0	1	3	56	24	24	0
2036	24	2	0	1	3	3	53	3	1
2036	24	2	0	1	3	40	27	40	1
2036	24	2	0	1	3	51	39	51	1
2036	24	2	0	1	3	16	42	42	0
2036	24	2	0	1	3	13	42	42	0
2036	24	2	0	1	3	59	1	1	0
2036	24	2	0	1	3	42	11	42	1
2036	24	2	0	1	3	17	59	17	1
2036	24	2	0	1	3	58	10	10	0
2036	24	2	0	1	3	19	53	19	1
2036	24	2	0	1	3	54	46	46	0
2036	24	2	0	1	3	27	24	24	0
2036	24	2	0	1	3	14	52	14	1
2036	24	2	0	1	3	37	14	14	0
2036	24	2	0	1	3	43	10	10	0
2036	24	2	0	1	3	39	24	24	0
2036	24	2	0	1	3	47	31	47	1
2037	56	2	0	0	5	24	30	24	1
2037	56	2	0	0	5	26	22	22	0
2037	56	2	0	0	5	56	24	24	0
2037	56	2	0	0	5	3	53	3	1
2037	56	2	0	0	5	40	27	40	1
2037	56	2	0	0	5	51	39	51	1
2037	56	2	0	0	5	16	42	42	0
2037	56	2	0	0	5	13	42	42	0
2037	56	2	0	0	5	59	1	1	0
2037	56	2	0	0	5	42	11	42	1
2037	56	2	0	0	5	17	59	17	1
2037	56	2	0	0	5	58	10	10	0
2037	56	2	0	0	5	19	53	19	1
2037	56	2	0	0	5	54	46	46	0
2037	56	2	0	0	5	27	24	24	0
2037	56	2	0	0	5	14	52	14	1
2037	56	2	0	0	5	37	14	14	0
2037	56	2	0	0	5	43	10	10	0
2037	56	2	0	0	5	39	24	24	0
2037	56	2	0	0	5	47	31	47	1
2038	40	1	0	0	2	24	30	24	1
2038	40	1	0	0	2	26	22	22	0
2038	40	1	0	0	2	56	24	56	1
2038	40	1	0	0	2	3	53	3	1
2038	40	1	0	0	2	40	27	40	1
2038	40	1	0	0	2	51	39	51	1
2038	40	1	0	0	2	16	42	42	0
2038	40	1	0	0	2	13	42	42	0
2038	40	1	0	0	2	59	1	1	0
2038	40	1	0	0	2	42	11	42	1
2038	40	1	0	0	2	17	59	17	1
2038	40	1	0	0	2	58	10	10	0
2038	40	1	0	0	2	19	53	19	1
2038	40	1	0	0	2	54	46	46	0
2038	40	1	0	0	2	27	24	24	0
2038	40	1	0	0	2	14	52	52	0
2038	40	1	0	0	2	37	14	14	0
2038	40	1	0	0	2	43	10	10	0
2038	40	1	0	0	2	39	24	39	1
2038	40	1	0	0	2	47	31	47	1
2039	30	1	0	0	1	24	30	24	1
2039	30	1	0	0	1	26	22	22	0
2039	30	1	0	0	1	56	24	56	1
2039	30	1	0	0	1	3	53	3	1
2039	30	1	0	0	1	40	27	40	1
2039	30	1	0	0	1	51	39	51	1
2039	30	1	0	0	1	16	42	42	0
2039	30	1	0	0	1	13	42	42	0
2039	30	1	0	0	1	59	1	1	0
2039	30	1	0	0	1	42	11	42	1
2039	30	1	0	0	1	17	59	17	1
2039	30	1	0	0	1	58	10	10	0
2039	30	1	0	0	1	19	53	19	1
2039	30	1	0	0	1	54	46	46	0
2039	30	1	0	0	1	27	24	24	0
2039	30	1	0	0	1	14	52	14	1
2039	30	1	0	0	1	37	14	14	0
2039	30	1	0	0	1	43	10	10	0
2039	30	1	0	0	1	39	24	24	0
2039	30	1	0	0	1	47	31	47	1
2040	31	1	0	0	1	24	30	30	0
2040	31	1	0	0	1	26	22	22	0
2040	31	1	0	0	1	56	24	56	1
2040	31	1	0	0	1	3	53	3	1
2040	31	1	0	0	1	40	27	27	0
2040	31	1	0	0	1	51	39	51	1
2040	31	1	0	0	1	16	42	16	1
2040	31	1	0	0	1	13	42	42	0
2040	31	1	0	0	1	59	1	1	0
2040	31	1	0	0	1	42	11	42	1
2040	31	1	0	0	1	17	59	17	1
2040	31	1	0	0	1	58	10	10	0
2040	31	1	0	0	1	19	53	19	1
2040	31	1	0	0	1	54	46	46	0
2040	31	1	0	0	1	27	24	27	1
2040	31	1	0	0	1	14	52	52	0
2040	31	1	0	0	1	37	14	37	1
2040	31	1	0	0	1	43	10	10	0
2040	31	1	0	0	1	39	24	39	1
2040	31	1	0	0	1	47	31	47	1
2041	23	1	0	0	2	24	13	24	1
2041	23	1	0	0	2	26	6	6	0
2041	23	1	0	0	2	56	42	42	0
2041	23	1	0	0	2	3	39	39	0
2041	23	1	0	0	2	40	15	15	0
2041	23	1	0	0	2	51	10	10	0
2041	23	1	0	0	2	16	7	7	0
2041	23	1	0	0	2	13	23	23	0
2041	23	1	0	0	2	59	12	12	0
2041	23	1	0	0	2	42	33	42	1
2041	23	1	0	0	2	17	50	50	0
2041	23	1	0	0	2	58	42	42	0
2041	23	1	0	0	2	19	13	19	1
2041	23	1	0	0	2	54	22	54	1
2041	23	1	0	0	2	27	55	27	1
2041	23	1	0	0	2	14	20	14	1
2041	23	1	0	0	2	37	55	37	1
2041	23	1	0	0	2	43	39	39	0
2041	23	1	0	0	2	39	6	39	1
2041	23	1	0	0	2	47	15	47	1
2042	28	2	0	0	1	24	13	13	0
2042	28	2	0	0	1	26	6	26	1
2042	28	2	0	0	1	56	42	42	0
2042	28	2	0	0	1	3	39	39	0
2042	28	2	0	0	1	40	15	15	0
2042	28	2	0	0	1	51	10	10	0
2042	28	2	0	0	1	16	7	7	0
2042	28	2	0	0	1	13	23	23	0
2042	28	2	0	0	1	59	12	59	1
2042	28	2	0	0	1	42	33	42	1
2042	28	2	0	0	1	17	50	50	0
2042	28	2	0	0	1	58	42	58	1
2042	28	2	0	0	1	19	13	13	0
2042	28	2	0	0	1	54	22	54	1
2042	28	2	0	0	1	27	55	55	0
2042	28	2	0	0	1	14	20	14	1
2042	28	2	0	0	1	37	55	55	0
2042	28	2	0	0	1	43	39	43	1
2042	28	2	0	0	1	39	6	39	1
2042	28	2	0	0	1	47	15	15	0
2043	44	2	1	1	2	24	13	24	1
2043	44	2	1	1	2	26	6	6	0
2043	44	2	1	1	2	56	42	42	0
2043	44	2	1	1	2	3	39	3	1
2043	44	2	1	1	2	40	15	40	1
2043	44	2	1	1	2	51	10	10	0
2043	44	2	1	1	2	16	7	7	0
2043	44	2	1	1	2	13	23	23	0
2043	44	2	1	1	2	59	12	12	0
2043	44	2	1	1	2	42	33	42	1
2043	44	2	1	1	2	17	50	17	1
2043	44	2	1	1	2	58	42	42	0
2043	44	2	1	1	2	19	13	19	1
2043	44	2	1	1	2	54	22	22	0
2043	44	2	1	1	2	27	55	55	0
2043	44	2	1	1	2	14	20	14	1
2043	44	2	1	1	2	37	55	55	0
2043	44	2	1	1	2	43	39	39	0
2043	44	2	1	1	2	39	6	6	0
2043	44	2	1	1	2	47	15	47	1
2044	37	2	0	0	4	24	13	24	1
2044	37	2	0	0	4	26	6	6	0
2044	37	2	0	0	4	56	42	42	0
2044	37	2	0	0	4	3	39	3	1
2044	37	2	0	0	4	40	15	40	1
2044	37	2	0	0	4	51	10	10	0
2044	37	2	0	0	4	16	7	7	0
2044	37	2	0	0	4	13	23	23	0
2044	37	2	0	0	4	59	12	12	0
2044	37	2	0	0	4	42	33	42	1
2044	37	2	0	0	4	17	50	17	1
2044	37	2	0	0	4	58	42	42	0
2044	37	2	0	0	4	19	13	19	1
2044	37	2	0	0	4	54	22	22	0
2044	37	2	0	0	4	27	55	27	1
2044	37	2	0	0	4	14	20	14	1
2044	37	2	0	0	4	37	55	55	0
2044	37	2	0	0	4	43	39	43	1
2044	37	2	0	0	4	39	6	6	0
2044	37	2	0	0	4	47	15	47	1
2045	45	1	0	0	2	24	13	24	1
2045	45	1	0	0	2	26	6	6	0
2045	45	1	0	0	2	56	42	42	0
2045	45	1	0	0	2	3	39	3	1
2045	45	1	0	0	2	40	15	15	0
2045	45	1	0	0	2	51	10	10	0
2045	45	1	0	0	2	16	7	7	0
2045	45	1	0	0	2	13	23	23	0
2045	45	1	0	0	2	59	12	12	0
2045	45	1	0	0	2	42	33	42	1
2045	45	1	0	0	2	17	50	17	1
2045	45	1	0	0	2	58	42	42	0
2045	45	1	0	0	2	19	13	19	1
2045	45	1	0	0	2	54	22	22	0
2045	45	1	0	0	2	27	55	55	0
2045	45	1	0	0	2	14	20	14	1
2045	45	1	0	0	2	37	55	55	0
2045	45	1	0	0	2	43	39	43	1
2045	45	1	0	0	2	39	6	6	0
2045	45	1	0	0	2	47	15	47	1
2046	37	2	0	1	3	24	13	13	0
2046	37	2	0	1	3	26	6	6	0
2046	37	2	0	1	3	56	42	42	0
2046	37	2	0	1	3	3	39	39	0
2046	37	2	0	1	3	40	15	15	0
2046	37	2	0	1	3	51	10	51	1
2046	37	2	0	1	3	16	7	16	1
2046	37	2	0	1	3	13	23	23	0
2046	37	2	0	1	3	59	12	12	0
2046	37	2	0	1	3	42	33	33	0
2046	37	2	0	1	3	17	50	17	1
2046	37	2	0	1	3	58	42	42	0
2046	37	2	0	1	3	19	13	19	1
2046	37	2	0	1	3	54	22	54	1
2046	37	2	0	1	3	27	55	55	0
2046	37	2	0	1	3	14	20	14	1
2046	37	2	0	1	3	37	55	55	0
2046	37	2	0	1	3	43	39	43	1
2046	37	2	0	1	3	39	6	39	1
2046	37	2	0	1	3	47	15	15	0
2047	30	1		0	2	24	13	24	1
2047	30	1		0	2	26	6	6	0
2047	30	1		0	2	56	42	42	0
2047	30	1		0	2	3	39	3	1
2047	30	1		0	2	40	15	40	1
2047	30	1		0	2	51	10	10	0
2047	30	1		0	2	16	7	16	1
2047	30	1		0	2	13	23	23	0
2047	30	1		0	2	59	12	12	0
2047	30	1		0	2	42	33	42	1
2047	30	1		0	2	17	50	17	1
2047	30	1		0	2	58	42	42	0
2047	30	1		0	2	19	13	19	1
2047	30	1		0	2	54	22	54	1
2047	30	1		0	2	27	55	55	0
2047	30	1		0	2	14	20	20	0
2047	30	1		0	2	37	55	37	1
2047	30	1		0	2	43	39	43	1
2047	30	1		0	2	39	6	39	1
2047	30	1		0	2	47	15	47	1
2048	26	2	0	0	2	24	13	24	1
2048	26	2	0	0	2	26	6	6	0
2048	26	2	0	0	2	56	42	42	0
2048	26	2	0	0	2	3	39	39	0
2048	26	2	0	0	2	40	15	15	0
2048	26	2	0	0	2	51	10	10	0
2048	26	2	0	0	2	16	7	7	0
2048	26	2	0	0	2	13	23	23	0
2048	26	2	0	0	2	59	12	59	1
2048	26	2	0	0	2	42	33	33	0
2048	26	2	0	0	2	17	50	17	1
2048	26	2	0	0	2	58	42	58	1
2048	26	2	0	0	2	19	13	19	1
2048	26	2	0	0	2	54	22	22	0
2048	26	2	0	0	2	27	55	55	0
2048	26	2	0	0	2	14	20	14	1
2048	26	2	0	0	2	37	55	55	0
2048	26	2	0	0	2	43	39	43	1
2048	26	2	0	0	2	39	6	6	0
2048	26	2	0	0	2	47	15	47	1
2049		1		1	2	24	13	24	1
2049		1		1	2	26	6	6	0
2049		1		1	2	56	42	42	0
2049		1		1	2	3	39	39	0
2049		1		1	2	40	15	15	0
2049		1		1	2	51	10	10	0
2049		1		1	2	16	7	7	0
2049		1		1	2	13	23	13	1
2049		1		1	2	59	12	59	1
2049		1		1	2	42	33	42	1
2049		1		1	2	17	50	50	0
2049		1		1	2	58	42	42	0
2049		1		1	2	19	13	13	0
2049		1		1	2	54	22	54	1
2049		1		1	2	27	55	27	1
2049		1		1	2	14	20	14	1
2049		1		1	2	37	55	37	1
2049		1		1	2	43	39	43	1
2049		1		1	2	39	6	39	1
2049		1		1	2	47	15	15	0
2050	22	1	0	0	5	24	13	13	0
2050	22	1	0	0	5	26	6	6	0
2050	22	1	0	0	5	56	42	56	1
2050	22	1	0	0	5	3	39	39	0
2050	22	1	0	0	5	40	15	15	0
2050	22	1	0	0	5	51	10	10	0
2050	22	1	0	0	5	16	7	16	1
2050	22	1	0	0	5	13	23	13	1
2050	22	1	0	0	5	59	12	12	0
2050	22	1	0	0	5	42	33	33	0
2050	22	1	0	0	5	17	50	50	0
2050	22	1	0	0	5	58	42	58	1
2050	22	1	0	0	5	19	13	13	0
2050	22	1	0	0	5	54	22	22	0
2050	22	1	0	0	5	27	55	55	0
2050	22	1	0	0	5	14	20	14	1
2050	22	1	0	0	5	37	55	37	1
2050	22	1	0	0	5	43	39	39	0
2050	22	1	0	0	5	39	6	6	0
2050	22	1	0	0	5	47	15	47	1
2051	38	2	1	0	2	24	13	24	1
2051	38	2	1	0	2	26	6	26	1
2051	38	2	1	0	2	56	42	56	1
2051	38	2	1	0	2	3	39	3	1
2051	38	2	1	0	2	40	15	15	0
2051	38	2	1	0	2	51	10	10	0
2051	38	2	1	0	2	16	7	16	1
2051	38	2	1	0	2	13	23	23	0
2051	38	2	1	0	2	59	12	59	1
2051	38	2	1	0	2	42	33	42	1
2051	38	2	1	0	2	17	50	50	0
2051	38	2	1	0	2	58	42	58	1
2051	38	2	1	0	2	19	13	19	1
2051	38	2	1	0	2	54	22	54	1
2051	38	2	1	0	2	27	55	27	1
2051	38	2	1	0	2	14	20	14	1
2051	38	2	1	0	2	37	55	37	1
2051	38	2	1	0	2	43	39	43	1
2051	38	2	1	0	2	39	6	39	1
2051	38	2	1	0	2	47	15	47	1
2052	23	2	2	1	4	24	13	24	1
2052	23	2	2	1	4	26	6	6	0
2052	23	2	2	1	4	56	42	42	0
2052	23	2	2	1	4	3	39	3	1
2052	23	2	2	1	4	40	15	40	1
2052	23	2	2	1	4	51	10	10	0
2052	23	2	2	1	4	16	7	16	1
2052	23	2	2	1	4	13	23	23	0
2052	23	2	2	1	4	59	12	59	1
2052	23	2	2	1	4	42	33	33	0
2052	23	2	2	1	4	17	50	17	1
2052	23	2	2	1	4	58	42	58	1
2052	23	2	2	1	4	19	13	19	1
2052	23	2	2	1	4	54	22	54	1
2052	23	2	2	1	4	27	55	55	0
2052	23	2	2	1	4	14	20	14	1
2052	23	2	2	1	4	37	55	55	0
2052	23	2	2	1	4	43	39	43	1
2052	23	2	2	1	4	39	6	6	0
2052	23	2	2	1	4	47	15	47	1
2053	35	1	0	1	2	24	13	13	0
2053	35	1	0	1	2	26	6	6	0
2053	35	1	0	1	2	56	42	56	1
2053	35	1	0	1	2	3	39	39	0
2053	35	1	0	1	2	40	15	15	0
2053	35	1	0	1	2	51	10	51	1
2053	35	1	0	1	2	16	7	7	0
2053	35	1	0	1	2	13	23	23	0
2053	35	1	0	1	2	59	12	59	1
2053	35	1	0	1	2	42	33	42	1
2053	35	1	0	1	2	17	50	50	0
2053	35	1	0	1	2	58	42	58	1
2053	35	1	0	1	2	19	13	19	1
2053	35	1	0	1	2	54	22	22	0
2053	35	1	0	1	2	27	55	55	0
2053	35	1	0	1	2	14	20	20	0
2053	35	1	0	1	2	37	55	37	1
2053	35	1	0	1	2	43	39	39	0
2053	35	1	0	1	2	39	6	6	0
2053	35	1	0	1	2	47	15	47	1
2054	24	2	3	0	2	24	13	13	0
2054	24	2	3	0	2	26	6	6	0
2054	24	2	3	0	2	56	42	56	1
2054	24	2	3	0	2	3	39	39	0
2054	24	2	3	0	2	40	15	15	0
2054	24	2	3	0	2	51	10	51	1
2054	24	2	3	0	2	16	7	7	0
2054	24	2	3	0	2	13	23	23	0
2054	24	2	3	0	2	59	12	59	1
2054	24	2	3	0	2	42	33	33	0
2054	24	2	3	0	2	17	50	50	0
2054	24	2	3	0	2	58	42	58	1
2054	24	2	3	0	2	19	13	19	1
2054	24	2	3	0	2	54	22	22	0
2054	24	2	3	0	2	27	55	55	0
2054	24	2	3	0	2	14	20	14	1
2054	24	2	3	0	2	37	55	37	1
2054	24	2	3	0	2	43	39	39	0
2054	24	2	3	0	2	39	6	6	0
2054	24	2	3	0	2	47	15	47	1
2055	39	2	0	1	3	24	13	13	0
2055	39	2	0	1	3	26	6	6	0
2055	39	2	0	1	3	56	42	42	0
2055	39	2	0	1	3	3	39	39	0
2055	39	2	0	1	3	40	15	15	0
2055	39	2	0	1	3	51	10	10	0
2055	39	2	0	1	3	16	7	7	0
2055	39	2	0	1	3	13	23	23	0
2055	39	2	0	1	3	59	12	12	0
2055	39	2	0	1	3	42	33	33	0
2055	39	2	0	1	3	17	50	50	0
2055	39	2	0	1	3	58	42	42	0
2055	39	2	0	1	3	19	13	19	1
2055	39	2	0	1	3	54	22	22	0
2055	39	2	0	1	3	27	55	27	1
2055	39	2	0	1	3	14	20	14	1
2055	39	2	0	1	3	37	55	37	1
2055	39	2	0	1	3	43	39	43	1
2055	39	2	0	1	3	39	6	6	0
2055	39	2	0	1	3	47	15	15	0
2056	48	2	0	0	3	24	13	24	1
2056	48	2	0	0	3	26	6	6	0
2056	48	2	0	0	3	56	42	56	1
2056	48	2	0	0	3	3	39	3	1
2056	48	2	0	0	3	40	15	40	1
2056	48	2	0	0	3	51	10	10	0
2056	48	2	0	0	3	16	7	7	0
2056	48	2	0	0	3	13	23	23	0
2056	48	2	0	0	3	59	12	59	1
2056	48	2	0	0	3	42	33	42	1
2056	48	2	0	0	3	17	50	17	1
2056	48	2	0	0	3	58	42	42	0
2056	48	2	0	0	3	19	13	19	1
2056	48	2	0	0	3	54	22	22	0
2056	48	2	0	0	3	27	55	27	1
2056	48	2	0	0	3	14	20	20	0
2056	48	2	0	0	3	37	55	37	1
2056	48	2	0	0	3	43	39	39	0
2056	48	2	0	0	3	39	6	6	0
2056	48	2	0	0	3	47	15	47	1
2057	35	2		0	5	24	13	24	1
2057	35	2		0	5	26	6	26	1
2057	35	2		0	5	56	42	56	1
2057	35	2		0	5	3	39	39	0
2057	35	2		0	5	40	15	40	1
2057	35	2		0	5	51	10	10	0
2057	35	2		0	5	16	7	16	1
2057	35	2		0	5	13	23	23	0
2057	35	2		0	5	59	12	12	0
2057	35	2		0	5	42	33	33	0
2057	35	2		0	5	17	50	50	0
2057	35	2		0	5	58	42	58	1
2057	35	2		0	5	19	13	19	1
2057	35	2		0	5	54	22	22	0
2057	35	2		0	5	27	55	55	0
2057	35	2		0	5	14	20	20	0
2057	35	2		0	5	37	55	55	0
2057	35	2		0	5	43	39	39	0
2057	35	2		0	5	39	6	6	0
2057	35	2		0	5	47	15	47	1
2058	53	2	0	1	1	24	13	24	1
2058	53	2	0	1	1	26	6	6	0
2058	53	2	0	1	1	56	42	42	0
2058	53	2	0	1	1	3	39	3	1
2058	53	2	0	1	1	40	15	40	1
2058	53	2	0	1	1	51	10	10	0
2058	53	2	0	1	1	16	7	7	0
2058	53	2	0	1	1	13	23	23	0
2058	53	2	0	1	1	59	12	12	0
2058	53	2	0	1	1	42	33	33	0
2058	53	2	0	1	1	17	50	17	1
2058	53	2	0	1	1	58	42	42	0
2058	53	2	0	1	1	19	13	19	1
2058	53	2	0	1	1	54	22	22	0
2058	53	2	0	1	1	27	55	27	1
2058	53	2	0	1	1	14	20	20	0
2058	53	2	0	1	1	37	55	55	0
2058	53	2	0	1	1	43	39	43	1
2058	53	2	0	1	1	39	6	6	0
2058	53	2	0	1	1	47	15	47	1
2059	30	2	0	1	3	24	13	13	0
2059	30	2	0	1	3	26	6	6	0
2059	30	2	0	1	3	56	42	42	0
2059	30	2	0	1	3	3	39	39	0
2059	30	2	0	1	3	40	15	15	0
2059	30	2	0	1	3	51	10	10	0
2059	30	2	0	1	3	16	7	7	0
2059	30	2	0	1	3	13	23	23	0
2059	30	2	0	1	3	59	12	12	0
2059	30	2	0	1	3	42	33	33	0
2059	30	2	0	1	3	17	50	17	1
2059	30	2	0	1	3	58	42	58	1
2059	30	2	0	1	3	19	13	19	1
2059	30	2	0	1	3	54	22	22	0
2059	30	2	0	1	3	27	55	55	0
2059	30	2	0	1	3	14	20	20	0
2059	30	2	0	1	3	37	55	55	0
2059	30	2	0	1	3	43	39	39	0
2059	30	2	0	1	3	39	6	6	0
2059	30	2	0	1	3	47	15	15	0
2060	27	2	1	1	1	24	13	24	1
2060	27	2	1	1	1	26	6	6	0
2060	27	2	1	1	1	56	42	42	0
2060	27	2	1	1	1	3	39	3	1
2060	27	2	1	1	1	40	15	40	1
2060	27	2	1	1	1	51	10	10	0
2060	27	2	1	1	1	16	7	7	0
2060	27	2	1	1	1	13	23	23	0
2060	27	2	1	1	1	59	12	12	0
2060	27	2	1	1	1	42	33	33	0
2060	27	2	1	1	1	17	50	17	1
2060	27	2	1	1	1	58	42	42	0
2060	27	2	1	1	1	19	13	19	1
2060	27	2	1	1	1	54	22	22	0
2060	27	2	1	1	1	27	55	55	0
2060	27	2	1	1	1	14	20	20	0
2060	27	2	1	1	1	37	55	55	0
2060	27	2	1	1	1	43	39	39	0
2060	27	2	1	1	1	39	6	6	0
2060	27	2	1	1	1	47	15	47	1
2061	36	2		1	1	24	54	24	1
2061	36	2		1	1	26	35	35	0
2061	36	2		1	1	56	48	48	0
2061	36	2		1	1	3	25	3	1
2061	36	2		1	1	40	15	40	1
2061	36	2		1	1	51	21	51	1
2061	36	2		1	1	16	46	46	0
2061	36	2		1	1	13	15	15	0
2061	36	2		1	1	59	32	32	0
2061	36	2		1	1	42	53	42	1
2061	36	2		1	1	17	52	17	1
2061	36	2		1	1	19	5	19	1
2061	36	2		1	1	54	35	35	0
2061	36	2		1	1	27	9	9	0
2061	36	2		1	1	14	5	5	0
2061	36	2		1	1	37	12	12	0
2061	36	2		1	1	43	52	43	1
2061	36	2		1	1	39	5	39	1
2061	36	2		1	1	47	37	47	1
2062	29	2	0	0	2	24	54	24	1
2062	29	2	0	0	2	26	35	35	0
2062	29	2	0	0	2	56	48	48	0
2062	29	2	0	0	2	3	25	25	0
2062	29	2	0	0	2	40	15	15	0
2062	29	2	0	0	2	51	21	51	1
2062	29	2	0	0	2	16	46	46	0
2062	29	2	0	0	2	13	15	13	1
2062	29	2	0	0	2	59	32	59	1
2062	29	2	0	0	2	42	53	42	1
2062	29	2	0	0	2	17	52	17	1
2062	29	2	0	0	2	19	5	19	1
2062	29	2	0	0	2	54	35	35	0
2062	29	2	0	0	2	27	9	9	0
2062	29	2	0	0	2	14	5	5	0
2062	29	2	0	0	2	37	12	37	1
2062	29	2	0	0	2	43	52	52	0
2062	29	2	0	0	2	39	5	5	0
2062	29	2	0	0	2	47	37	47	1
2063	24	2	0	0	1	24	54	54	0
2063	24	2	0	0	1	26	35	35	0
2063	24	2	0	0	1	56	48	48	0
2063	24	2	0	0	1	3	25	25	0
2063	24	2	0	0	1	40	15	15	0
2063	24	2	0	0	1	51	21	51	1
2063	24	2	0	0	1	16	46	46	0
2063	24	2	0	0	1	13	15	15	0
2063	24	2	0	0	1	59	32	32	0
2063	24	2	0	0	1	42	53	42	1
2063	24	2	0	0	1	17	52	17	1
2063	24	2	0	0	1	19	5	5	0
2063	24	2	0	0	1	54	35	54	1
2063	24	2	0	0	1	27	9	9	0
2063	24	2	0	0	1	14	5	5	0
2063	24	2	0	0	1	37	12	37	1
2063	24	2	0	0	1	43	52	43	1
2063	24	2	0	0	1	39	5	5	0
2063	24	2	0	0	1	47	37	47	1
2064	31	1	0	1	2	24	54	24	1
2064	31	1	0	1	2	26	35	35	0
2064	31	1	0	1	2	56	48	48	0
2064	31	1	0	1	2	3	25	3	1
2064	31	1	0	1	2	40	15	40	1
2064	31	1	0	1	2	51	21	51	1
2064	31	1	0	1	2	16	46	46	0
2064	31	1	0	1	2	13	15	13	1
2064	31	1	0	1	2	59	32	32	0
2064	31	1	0	1	2	42	53	42	1
2064	31	1	0	1	2	17	52	17	1
2064	31	1	0	1	2	19	5	19	1
2064	31	1	0	1	2	54	35	35	0
2064	31	1	0	1	2	27	9	9	0
2064	31	1	0	1	2	14	5	14	1
2064	31	1	0	1	2	37	12	12	0
2064	31	1	0	1	2	43	52	43	1
2064	31	1	0	1	2	39	5	39	1
2064	31	1	0	1	2	47	37	47	1
2065	37	2	0	0	1	24	54	54	0
2065	37	2	0	0	1	26	35	35	0
2065	37	2	0	0	1	56	48	48	0
2065	37	2	0	0	1	3	25	25	0
2065	37	2	0	0	1	40	15	15	0
2065	37	2	0	0	1	51	21	21	0
2065	37	2	0	0	1	16	46	46	0
2065	37	2	0	0	1	13	15	13	1
2065	37	2	0	0	1	59	32	59	1
2065	37	2	0	0	1	42	53	42	1
2065	37	2	0	0	1	17	52	17	1
2065	37	2	0	0	1	19	5	19	1
2065	37	2	0	0	1	54	35	35	0
2065	37	2	0	0	1	27	9	9	0
2065	37	2	0	0	1	14	5	5	0
2065	37	2	0	0	1	37	12	37	1
2065	37	2	0	0	1	43	52	52	0
2065	37	2	0	0	1	39	5	5	0
2065	37	2	0	0	1	47	37	47	1
2066	21	1	0	0	1	24	54	54	0
2066	21	1	0	0	1	26	35	35	0
2066	21	1	0	0	1	56	48	48	0
2066	21	1	0	0	1	3	25	3	1
2066	21	1	0	0	1	40	15	40	1
2066	21	1	0	0	1	51	21	51	1
2066	21	1	0	0	1	16	46	46	0
2066	21	1	0	0	1	13	15	13	1
2066	21	1	0	0	1	59	32	32	0
2066	21	1	0	0	1	42	53	42	1
2066	21	1	0	0	1	17	52	17	1
2066	21	1	0	0	1	19	5	19	1
2066	21	1	0	0	1	54	35	35	0
2066	21	1	0	0	1	27	9	9	0
2066	21	1	0	0	1	14	5	14	1
2066	21	1	0	0	1	37	12	12	0
2066	21	1	0	0	1	43	52	43	1
2066	21	1	0	0	1	39	5	5	0
2066	21	1	0	0	1	47	37	47	1
2067	23	2	0	1	5	24	54	54	0
2067	23	2	0	1	5	26	35	35	0
2067	23	2	0	1	5	56	48	48	0
2067	23	2	0	1	5	3	25	25	0
2067	23	2	0	1	5	40	15	40	1
2067	23	2	0	1	5	51	21	51	1
2067	23	2	0	1	5	16	46	46	0
2067	23	2	0	1	5	13	15	15	0
2067	23	2	0	1	5	59	32	32	0
2067	23	2	0	1	5	42	53	42	1
2067	23	2	0	1	5	17	52	17	1
2067	23	2	0	1	5	19	5	19	1
2067	23	2	0	1	5	54	35	35	0
2067	23	2	0	1	5	27	9	9	0
2067	23	2	0	1	5	14	5	5	0
2067	23	2	0	1	5	37	12	12	0
2067	23	2	0	1	5	43	52	43	1
2067	23	2	0	1	5	39	5	39	1
2067	23	2	0	1	5	47	37	47	1
2068	56	1	3	1	2	24	54	54	0
2068	56	1	3	1	2	26	35	35	0
2068	56	1	3	1	2	56	48	48	0
2068	56	1	3	1	2	3	25	25	0
2068	56	1	3	1	2	40	15	40	1
2068	56	1	3	1	2	51	21	21	0
2068	56	1	3	1	2	16	46	46	0
2068	56	1	3	1	2	13	15	13	1
2068	56	1	3	1	2	59	32	32	0
2068	56	1	3	1	2	42	53	42	1
2068	56	1	3	1	2	17	52	17	1
2068	56	1	3	1	2	19	5	19	1
2068	56	1	3	1	2	54	35	35	0
2068	56	1	3	1	2	27	9	9	0
2068	56	1	3	1	2	14	5	5	0
2068	56	1	3	1	2	37	12	37	1
2068	56	1	3	1	2	43	52	52	0
2068	56	1	3	1	2	39	5	5	0
2068	56	1	3	1	2	47	37	47	1
2069	26	2	0	0	3	24	54	54	0
2069	26	2	0	0	3	26	35	35	0
2069	26	2	0	0	3	56	48	56	1
2069	26	2	0	0	3	3	25	25	0
2069	26	2	0	0	3	40	15	15	0
2069	26	2	0	0	3	51	21	21	0
2069	26	2	0	0	3	16	46	46	0
2069	26	2	0	0	3	13	15	13	1
2069	26	2	0	0	3	59	32	59	1
2069	26	2	0	0	3	42	53	42	1
2069	26	2	0	0	3	17	52	17	1
2069	26	2	0	0	3	19	5	5	0
2069	26	2	0	0	3	54	35	35	0
2069	26	2	0	0	3	27	9	27	1
2069	26	2	0	0	3	14	5	5	0
2069	26	2	0	0	3	37	12	37	1
2069	26	2	0	0	3	43	52	43	1
2069	26	2	0	0	3	39	5	5	0
2069	26	2	0	0	3	47	37	37	0
2070	23	1	2	1	4	24	54	54	0
2070	23	1	2	1	4	26	35	26	1
2070	23	1	2	1	4	56	48	56	1
2070	23	1	2	1	4	3	25	3	1
2070	23	1	2	1	4	40	15	40	1
2070	23	1	2	1	4	51	21	51	1
2070	23	1	2	1	4	16	46	46	0
2070	23	1	2	1	4	13	15	13	1
2070	23	1	2	1	4	59	32	32	0
2070	23	1	2	1	4	42	53	42	1
2070	23	1	2	1	4	17	52	17	1
2070	23	1	2	1	4	19	5	19	1
2070	23	1	2	1	4	54	35	35	0
2070	23	1	2	1	4	27	9	9	0
2070	23	1	2	1	4	14	5	5	0
2070	23	1	2	1	4	37	12	12	0
2070	23	1	2	1	4	43	52	52	0
2070	23	1	2	1	4	39	5	5	0
2070	23	1	2	1	4	47	37	47	1
2071	59	1	0	1	2	24	54	54	0
2071	59	1	0	1	2	26	35	35	0
2071	59	1	0	1	2	56	48	56	1
2071	59	1	0	1	2	3	25	3	1
2071	59	1	0	1	2	40	15	15	0
2071	59	1	0	1	2	51	21	21	0
2071	59	1	0	1	2	16	46	46	0
2071	59	1	0	1	2	13	15	13	1
2071	59	1	0	1	2	59	32	32	0
2071	59	1	0	1	2	42	53	42	1
2071	59	1	0	1	2	17	52	17	1
2071	59	1	0	1	2	19	5	5	0
2071	59	1	0	1	2	54	35	54	1
2071	59	1	0	1	2	27	9	9	0
2071	59	1	0	1	2	14	5	5	0
2071	59	1	0	1	2	37	12	37	1
2071	59	1	0	1	2	43	52	52	0
2071	59	1	0	1	2	39	5	5	0
2071	59	1	0	1	2	47	37	47	1
2072	35	1	0	0	2	24	54	54	0
2072	35	1	0	0	2	26	35	35	0
2072	35	1	0	0	2	56	48	56	1
2072	35	1	0	0	2	3	25	25	0
2072	35	1	0	0	2	40	15	40	1
2072	35	1	0	0	2	51	21	21	0
2072	35	1	0	0	2	16	46	46	0
2072	35	1	0	0	2	13	15	13	1
2072	35	1	0	0	2	59	32	32	0
2072	35	1	0	0	2	42	53	42	1
2072	35	1	0	0	2	17	52	52	0
2072	35	1	0	0	2	19	5	5	0
2072	35	1	0	0	2	54	35	35	0
2072	35	1	0	0	2	27	9	27	1
2072	35	1	0	0	2	14	5	5	0
2072	35	1	0	0	2	37	12	12	0
2072	35	1	0	0	2	43	52	43	1
2072	35	1	0	0	2	39	5	5	0
2072	35	1	0	0	2	47	37	37	0
2073	29	2		1	1	24	54	54	0
2073	29	2		1	1	26	35	35	0
2073	29	2		1	1	56	48	48	0
2073	29	2		1	1	3	25	3	1
2073	29	2		1	1	40	15	40	1
2073	29	2		1	1	51	21	51	1
2073	29	2		1	1	16	46	46	0
2073	29	2		1	1	13	15	13	1
2073	29	2		1	1	59	32	32	0
2073	29	2		1	1	42	53	42	1
2073	29	2		1	1	17	52	17	1
2073	29	2		1	1	19	5	5	0
2073	29	2		1	1	54	35	35	0
2073	29	2		1	1	27	9	9	0
2073	29	2		1	1	14	5	5	0
2073	29	2		1	1	37	12	37	1
2073	29	2		1	1	43	52	43	1
2073	29	2		1	1	39	5	5	0
2073	29	2		1	1	47	37	47	1
2074	31	1	0	0	1	24	54	24	1
2074	31	1	0	0	1	26	35	35	0
2074	31	1	0	0	1	56	48	48	0
2074	31	1	0	0	1	3	25	3	1
2074	31	1	0	0	1	40	15	40	1
2074	31	1	0	0	1	51	21	51	1
2074	31	1	0	0	1	16	46	46	0
2074	31	1	0	0	1	13	15	13	1
2074	31	1	0	0	1	59	32	32	0
2074	31	1	0	0	1	42	53	42	1
2074	31	1	0	0	1	17	52	17	1
2074	31	1	0	0	1	19	5	19	1
2074	31	1	0	0	1	54	35	35	0
2074	31	1	0	0	1	27	9	9	0
2074	31	1	0	0	1	14	5	5	0
2074	31	1	0	0	1	37	12	37	1
2074	31	1	0	0	1	43	52	52	0
2074	31	1	0	0	1	39	5	5	0
2074	31	1	0	0	1	47	37	47	1
2075	25	2	0	1	1	24	54	54	0
2075	25	2	0	1	1	26	35	35	0
2075	25	2	0	1	1	56	48	56	1
2075	25	2	0	1	1	3	25	25	0
2075	25	2	0	1	1	40	15	40	1
2075	25	2	0	1	1	51	21	21	0
2075	25	2	0	1	1	16	46	16	1
2075	25	2	0	1	1	13	15	15	0
2075	25	2	0	1	1	59	32	32	0
2075	25	2	0	1	1	42	53	42	1
2075	25	2	0	1	1	17	52	17	1
2075	25	2	0	1	1	19	5	5	0
2075	25	2	0	1	1	54	35	35	0
2075	25	2	0	1	1	27	9	9	0
2075	25	2	0	1	1	14	5	5	0
2075	25	2	0	1	1	37	12	37	1
2075	25	2	0	1	1	43	52	43	1
2075	25	2	0	1	1	39	5	5	0
2075	25	2	0	1	1	47	37	47	1
2076	33	1	0	0	4	24	54	24	1
2076	33	1	0	0	4	26	35	35	0
2076	33	1	0	0	4	56	48	48	0
2076	33	1	0	0	4	3	25	3	1
2076	33	1	0	0	4	40	15	40	1
2076	33	1	0	0	4	51	21	51	1
2076	33	1	0	0	4	16	46	46	0
2076	33	1	0	0	4	13	15	15	0
2076	33	1	0	0	4	59	32	32	0
2076	33	1	0	0	4	42	53	42	1
2076	33	1	0	0	4	17	52	17	1
2076	33	1	0	0	4	19	5	19	1
2076	33	1	0	0	4	54	35	35	0
2076	33	1	0	0	4	27	9	9	0
2076	33	1	0	0	4	14	5	14	1
2076	33	1	0	0	4	37	12	37	1
2076	33	1	0	0	4	43	52	43	1
2076	33	1	0	0	4	39	5	5	0
2076	33	1	0	0	4	47	37	47	1
2077	25	2	0	0	3	24	54	24	1
2077	25	2	0	0	3	26	35	26	1
2077	25	2	0	0	3	56	48	48	0
2077	25	2	0	0	3	3	25	3	1
2077	25	2	0	0	3	40	15	15	0
2077	25	2	0	0	3	51	21	21	0
2077	25	2	0	0	3	16	46	16	1
2077	25	2	0	0	3	13	15	13	1
2077	25	2	0	0	3	59	32	59	1
2077	25	2	0	0	3	42	53	42	1
2077	25	2	0	0	3	17	52	17	1
2077	25	2	0	0	3	19	5	19	1
2077	25	2	0	0	3	54	35	54	1
2077	25	2	0	0	3	27	9	27	1
2077	25	2	0	0	3	14	5	14	1
2077	25	2	0	0	3	37	12	37	1
2077	25	2	0	0	3	43	52	43	1
2077	25	2	0	0	3	39	5	39	1
2077	25	2	0	0	3	47	37	47	1
2078	33	2	1	0	2	24	54	54	0
2078	33	2	1	0	2	26	35	35	0
2078	33	2	1	0	2	56	48	56	1
2078	33	2	1	0	2	3	25	25	0
2078	33	2	1	0	2	40	15	15	0
2078	33	2	1	0	2	51	21	21	0
2078	33	2	1	0	2	16	46	16	1
2078	33	2	1	0	2	13	15	15	0
2078	33	2	1	0	2	59	32	59	1
2078	33	2	1	0	2	42	53	42	1
2078	33	2	1	0	2	17	52	17	1
2078	33	2	1	0	2	19	5	5	0
2078	33	2	1	0	2	54	35	35	0
2078	33	2	1	0	2	27	9	9	0
2078	33	2	1	0	2	14	5	5	0
2078	33	2	1	0	2	37	12	37	1
2078	33	2	1	0	2	43	52	43	1
2078	33	2	1	0	2	39	5	5	0
2078	33	2	1	0	2	47	37	47	1
2079	24	2	0	0	4	24	54	54	0
2079	24	2	0	0	4	26	35	35	0
2079	24	2	0	0	4	56	48	56	1
2079	24	2	0	0	4	3	25	25	0
2079	24	2	0	0	4	40	15	15	0
2079	24	2	0	0	4	51	21	51	1
2079	24	2	0	0	4	16	46	16	1
2079	24	2	0	0	4	13	15	15	0
2079	24	2	0	0	4	59	32	59	1
2079	24	2	0	0	4	42	53	42	1
2079	24	2	0	0	4	17	52	17	1
2079	24	2	0	0	4	19	5	5	0
2079	24	2	0	0	4	54	35	35	0
2079	24	2	0	0	4	27	9	9	0
2079	24	2	0	0	4	14	5	14	1
2079	24	2	0	0	4	37	12	37	1
2079	24	2	0	0	4	43	52	43	1
2079	24	2	0	0	4	39	5	5	0
2079	24	2	0	0	4	47	37	47	1
2080	45	2	0	1	5	24	54	54	0
2080	45	2	0	1	5	26	35	35	0
2080	45	2	0	1	5	56	48	48	0
2080	45	2	0	1	5	3	25	25	0
2080	45	2	0	1	5	40	15	15	0
2080	45	2	0	1	5	51	21	21	0
2080	45	2	0	1	5	16	46	46	0
2080	45	2	0	1	5	13	15	13	1
2080	45	2	0	1	5	59	32	59	1
2080	45	2	0	1	5	42	53	42	1
2080	45	2	0	1	5	17	52	17	1
2080	45	2	0	1	5	19	5	5	0
2080	45	2	0	1	5	54	35	35	0
2080	45	2	0	1	5	27	9	9	0
2080	45	2	0	1	5	14	5	5	0
2080	45	2	0	1	5	37	12	12	0
2080	45	2	0	1	5	43	52	43	1
2080	45	2	0	1	5	39	5	5	0
2080	45	2	0	1	5	47	37	47	1
3001	30	2	2	1	5	15	8	8	0
3001	30	2	2	1	5	24	39	24	1
3001	30	2	2	1	5	55	14	55	1
3001	30	2	2	1	5	26	23	23	0
3001	30	2	2	1	5	17	37	17	1
3001	30	2	2	1	5	19	1	19	1
3001	30	2	2	1	5	12	59	59	0
3001	30	2	2	1	5	36	17	17	0
3001	30	2	2	1	5	2	46	46	0
3001	30	2	2	1	5	37	5	5	0
3001	30	2	2	1	5	7	50	7	1
3001	30	2	2	1	5	53	1	1	0
3001	30	2	2	1	5	45	47	47	0
3001	30	2	2	1	5	20	38	20	1
3001	30	2	2	1	5	9	27	9	1
3001	30	2	2	1	5	43	59	59	0
3001	30	2	2	1	5	3	39	3	1
3001	30	2	2	1	5	28	15	28	1
3001	30	2	2	1	5	8	6	6	0
3001	30	2	2	1	5	14	34	34	0
3002	30	2	0	1	1	15	8	8	0
3002	30	2	0	1	1	24	39	24	1
3002	30	2	0	1	1	55	14	14	0
3002	30	2	0	1	1	26	23	23	0
3002	30	2	0	1	1	17	37	17	1
3002	30	2	0	1	1	19	1	19	1
3002	30	2	0	1	1	12	59	12	1
3002	30	2	0	1	1	36	17	17	0
3002	30	2	0	1	1	2	46	46	0
3002	30	2	0	1	1	37	5	5	0
3002	30	2	0	1	1	7	50	7	1
3002	30	2	0	1	1	53	1	1	0
3002	30	2	0	1	1	45	47	47	0
3002	30	2	0	1	1	20	38	20	1
3002	30	2	0	1	1	9	27	9	1
3002	30	2	0	1	1	43	59	59	0
3002	30	2	0	1	1	3	39	3	1
3002	30	2	0	1	1	28	15	28	1
3002	30	2	0	1	1	8	6	6	0
[truncated: 9,464 more rows]
