# Supplementary material for: The Adverse Event Unit (AEU): A novel metric to measure the burden of treatment adverse events
Source: PLoS One. 2022 Feb 17;17(2):e0262109. doi: 10.1371/journal.pone.0262109 (PMC8853570; doi:10.1371/journal.pone.0262109)
Supplement: S4 File — (CSV) [file pone.0262109.s004.csv]

Record ID5	Survey Identifier	Survey Timestamp	remainder id	Are you Board Certified or Board Eligible in your medical specialty?	Pre-Hypertension Systolic Blood Pressure: 120-139 or Diastolic Blood Pressure: 80-89	Hypertension Systolic Blood Pressure: 140-159 or Diastolic Blood Pressure: 90-99 OR Increase or Start Anti-hypertension medications	Hypertension Systolic Blood Pressure: > 160 or Diastolic Blood Pressure: > 100	Life Threatening Hypertension Hospitalization for Hypertensive Urgency/Emergency	Pre-Diabetes Hemoglobin A1C: 5.7 - 6.4% or Fasting Glucose: 100 - 125mg/dL or 2H Oral Gluc Tolerance Test: 140 - 199 mg/dL	Diabetes Hemoglobin A1C > 6.4% or Fasting Glucose > 125mg/dL or 2H Oral Gluc Tolerance Test > 200mg/dL OR Medical Intervention Indicated	Diabetes Hemoglobin A1C > 6.4% or Fasting Glucose > 125mg/dL or 2H Oral Gluc Tolerance Test > 200mg/dL AND Requiring multiple medication and/or medication escalation	Life Threatening Diabetes Requiring Hospitalization (e.g. Ketoacidosis)	Headache Mild Pain < 1 week	Headache Moderate Pain AND Limits Activities Daily Living < 1 week	Headache Severe Pain AND Limits Self Care and Activities Daily Living < 1 week	Chronic Headache Moderate Pain or More AND Duration > 1 week	Glaucoma Elevated Intraocular Pressure (EIOP) without Visual Field Deficits AND Single Topical Agent Indicated	Glaucoma Elevated Intraocular Pressure (EIOP) with Early Visual Field Deficit AND Multiple Topical Agents and/or Oral Agent Indicated	Glaucoma Elevated Intraocular Pressure (EIOP) with Marked Visual Field Deficit AND Operative Intervention Indicated	Glaucoma Blindness in Affected Eye (20/200 or Worse)	Closed Spinal Dysraphism (i.e. spina bifida occulta): Failure of fusion of vertebral bodies. Unexposed neural tissue. Skin Intact.	Myelomenigocele: Cleft in vertebral column	Encephalocele: Protrusion of brain and/or meninges through skull. Covered by skin. AND May be compatible with survival but with likely disability.	Anencephaly: Open deficit, cranial tube exposed. Not compatible with survival.	Renal Calculi (Kidney Stones) Asymptomatic of Mild Symptoms AND Occasional Use of Non-Prescription Agents	Renal Calculi (Kidney Stones) Symptomatic AND Oral Anti-emetics OR Around the Clock Non-Prescription Analgesics or Any Oral Narcotic	Renal Calculi (Kidney Stones) Hospitalization Indicated AND IV Intervention Elective Endoscopic or Radiographic Intervention Indicated	Renal Calculi (Kidney Stones) Life-Threatening Complications AND Urgent Endoscopic or Operative Intervention and Hospitalization Indicated	Insomnia Mild Difficulty Falling Asleep, Staying Asleep, or Waking Up Early	Insomnia Moderate Difficulty Falling Asleep, Staying Asleep, or Waking Up Early	Insomnia Severe Difficulty Falling Asleep, Staying Asleep, or Waking Up Early	Cataracts Asymptomatic AND Clinical or Diagnostic Observation Only	Cataracts Symptomatic AND Moderate Decrease in Visual Acuity (20/40 or better)	Cataracts Symptomatic with Marked Decrease Visual Acuity (worse than 20/40 but better than 20/200) AND Operative Intervention Indicated (e.g. cataract surgery)	Cataracts Blindness (20/200 or worse) in affected eye	Pancreatitis Enzyme Elevation or Radiologic Findings Only	Pancreatitis Severe Pain, Vomiting AND Medical Intervention Indicated (e.g. analgesia, nutritional support)	Pancreatitis Life-Threatening Consequences AND Hospitalization and Urgent Intervention Indicated	Acute Coronary Syndrome Symptomatic Progressive Angina AND Cardiac Enzymes Normal Hemodynamically Stable	Acute Coronary Syndrome Symptomatic Unstable Angina OR Acute Myocardial Infarction AND Cardiac Enzymes Abnormal Hemodynamically Stable	Acute Coronary Syndrome Symptomatic Unstable Angina OR Acute Myocardial Infarction AND Cardiac Enzymes Abnormal Hemodynamically Unstable	Acute Coronary Syndrome Life Threatening Consequences Hemodynamically Unstable AND ICU Level Care Indicated	Flu Like Symptoms Mild Flu-Like Symptoms	Flu Like Symptoms Moderate Flu-Like Symptoms > 1 day	Flu Like Symptoms Severe Flu-Like Symptoms > 1 Day AND Limiting Self Care Activities Daily Living	Gait Disturbance Mild Change in Gait (e.g. wide based, limping, or hobbling)	Gait Disturbance Moderate Change in Gait (e.g. wide based, limping, or hobbling) AND Assistive Device Indicated	Gait Disturbance Severe Change in Gait AND Disabling Requires Wheelchair	Febrile Neutropenia ANC < 1000/mm3 with Single Temp > 38.3C (101F) OR Sustained Temp >/= 38C (100.4) for more than 1 Hour
1		1/17/17 10:55	1	Yes		4		8	2			9	1		3	4		5		7	2		10		2		5			3			3	4		3	6			7		10		2			5	9	7
2		1/17/17 19:13	0	Yes	2		7	9		5	6			3		5	2		5			6		10		4		6	2		6	2			7			9	5		8		3		5	5
3		[not completed]	1	Yes		6							2																					6		3	6			9				5			6	9	8
4		[not completed]	0
5		1/18/17 10:12	1	Yes		4		9	2			9	2		5	6		5		9	7		9		3		7			4			5	8		4	8			6		8		2			4	7	8
6		1/18/17 13:15	0	Yes	2		7	10		6	7			5		7	5		10			9		10		6		8	3		6	2			8			10	5		10		2		7	4
7		1/18/17 13:18	1	Yes		4		9	3			8	1		5	5		6		10	6		10		4		7			3			4	6		3	7			5		10		3			3	7	7
8		1/18/17 13:37	0	Yes	1		4	9		4	7			4		5	1		6			7		10		4		8	2		4	1			7			8	7		9		2		5	4
9		1/18/17 14:08	1	Yes		4		9	5			10	1		6	7		8		9	2		9		2		7			3			4	6		3	8			6		10		0			3	8	6
10		1/18/17 14:44	0	Yes	1		3	10		3	6			4		6	3		9			7		10		7		10	2		9	2			9			10	6		10		1		3	4
11		1/18/17 15:43	1	Yes		7		10	7			10	5		7	8		8		10	10		10		5		8			8			8	10		6	10			9		10		6			8	10	10
12		1/18/17 15:51	0	Yes	6		9	10		9	9			8		9	9		10			10		10		9		10	6		9	8			10			10	10		10		8		9	10
13		1/18/17 15:57	0	Yes	2		6	9		5	7			2		5	5		8			8		10		5		8	3		6	4			7			9	7		9		2		6	3
14		1/18/17 18:32	0	Yes	3		7	10		7	10			7		9	8		10			10		10		8		10	8		10	8			10			10	9		10		3		9	9
15		1/19/17 8:10	1	Yes		3		9	2			9	1		6	4		6		8	3		10		3		7			5			5	7		3	8			8		9		2			5	8	6
16		1/19/17 8:52	0	Yes	2		5	9		5	7			5		7	6		9			9		10		7		10	4		7	3			10			9	8		10		4		6	8
17		1/19/17 11:37	1	Yes		1		6	1			6	1		5	3		1		7	7		7		2		4			1			2	4		0	5			6		8		1			2	5	6
18		1/19/17 12:04	0	Yes	3		6	9		5	7			2		6	6		8			4		10		5		9	4		6	4			9			9	8		9		2		4	6
19		1/19/17 15:29	1	Yes		5		10	5			10	2		4	6		6		10	8		10		5		8			4			6	9		5	8			8		10		2			5	9	8
20		1/19/17 16:58	0	Yes	2		5	9		3	7			2		5	2		7			6		10		4		7	2		6	2			7			8	3		7		2		6	5
21		1/19/17 22:24	1	Yes		4		10	6			10	2		5	7		6		9	9		10		3		7			3			6	9		5	9			6		10		3			5	9	5
22		1/19/17 23:48	0	Yes	2		5	9		5	7			4		4	4		8			8		10		3		8	1		4	4			9			10	6		10		2		5	6
23		1/20/17 8:20	1	Yes		4		9	3			9	1		3	6		5		10	5		9		3		7			2			5	7		2	7			8		9		1			4	8	6
24		1/20/17 11:47	0	Yes	1		3	8		4	6			3		4	3		6			4		9		5		7	2		4	2			7			8	5		8		2		4	4
25		1/20/17 17:57	1	Yes		5		8	5			8	3		7	9		6		9	8		10		3		7			5			4	7		5	8			8		10		3			7	9	5
26		[not completed]	0	Yes	2		5	10		5	9			4		7	6		10			10		10		10			3		7	5			10			10	10		10		3		6	6
27		1/20/17 18:12	1	Yes		5		10	4			10	3		8	7		8		10	8		10		3		8			3			5	7		7	10			9		10		2			8	10	10
28		1/20/17 23:13	0	Yes	2		4	5		3	4			2		6	4		6			5		10		5		7	3		5	3			6			7	5		7		2		3	6
29		1/21/17 7:46	1	Yes		1		7	0			10	0		4	4		5		10	3		10		1		7			3			8	10		4	10			8		10		4			9	10	10
30		1/22/17 21:52	0	Yes	3		5	9		6	8			4		6	4		6			9		10		6		7	2		4	2			7			8	7		9		2		4	7
31		1/23/17 7:32	1	Yes		2		8	2			9	2		5	8		7		10	9		10		7		8			7			3	6		4	6			7		8		1			3	8	3
32		1/23/17 8:04	0	Yes	1		4	9		3	5			3		6	3		9			7		10		6		9	1		3	2			8			8	5		9		1		5	5
33		1/23/17 15:06	1	Yes		3		7	4			8	1		3	5		6		10	9		10		4		7			2			5	7		3	7			7		10		2			6	9	9
34		1/23/17 19:10	0	Yes	2		5	9		4	7			2		4	2		5			7		10		4		7	4		6	3			6			7	7		9		2		4	4
35		1/23/17 20:42	1	Yes		2		9	2			8	1		8	6		7		9	9		10		1		5			3			3	5		2	7			5		10		3			4	7	9
36		1/24/17 12:41	0	Yes	2		5	9		5	9			3		5	5		9			5		10		5		9	3		5	5			8			9	7		9		3		5	4
37		1/24/17 15:30	1	Yes		3		1	6			2	6		2	3		3		1	4		1		5		3			6			5	3		2	1			0		0		4			4	2	3
38		1/25/17 8:46	0	Yes	3		6	9		5	8			2		6	3		8			7		10		5		8	2		5	3			9			9	6		9		2		6	3
39		1/25/17 10:04	1	Yes		5		8	5			8	2		5	7		7		8	8		9		5		8			5			5	7		5	7			8		9		5			6	8	8
40		1/25/17 13:35	0	Yes	2		6	9		6	8			5		7	5		8			9		10		6		9	5		8	5			7			9	7		9		6		8	6
41		1/25/17 15:46	1	Yes		2		10	6			10	4		6	9		7		10	5		10		5		8			2			4	8		1	8			10		10		1			9	10	6
42		1/25/17 20:03	0	Yes	3		5	8		4	6			4		5	5		8			9		10		7		8	3		5	4			7			8	6		9		2		4	4
43		1/26/17 9:34	1	Yes		0		0	5			5	1		0	1		0		0	0		0		0		0			7			0	0		1	0			0		0		3			4	2	7
44		1/26/17 10:21	0	Yes	5		8	10		8	10			5		8	6		10			7		10		8		10	5		10	6			10			10	9		10		4		9	6
45		1/27/17 10:34	1	Yes		3		9	4			9	3		5	6		5		9	7		10		4		8			4			5	7		5	8			8		10		3			5	9	8
46		1/27/17 10:54	0	Yes	0		5	9		5	8			3		7	5		9			8		10		6		9	2		7	4			8			9	6		9		2		5	5
47		1/27/17 13:03	1	Yes		4		8	2			9	1		4	4		5		9	6		10		3		6			2			2	6		2	6			8		10		2			5	9	5
48		1/27/17 14:14	0	Yes	3		4	10		8	10			6		7	7		10			10		10		7		10	3		5	7			10			10	9		10		3		5	7
49		1/27/17 19:26	1	Yes		4		9	8			10	2		5	8		4		8	9		10		2		6			3			4	8		4	8			8		10		2			3	8	8
50		1/30/17 14:21	0	Yes	2		6	9		4	7			3		6	4		9			10		10		4		9	2		7	3			7			9	6		8		1		5	3
51		1/31/17 19:03	1	Yes		4		9	3			9	1		5	4		5		8	6		9		2		7			3			5	7		4	7			8		9		2			7	9	5
52		2/3/17 10:05	0	Yes	5		7	10		6	8			6		8	6		9			9		10		7		10	6		8	5			9			10	7		9		5		7	9
53		2/3/17 15:55	1	Yes		2		8	4			10	2		5	5		4		9	1		10		1		5			3			4	6		3	7			8		10		2			3	8	8
54		2/6/17 12:23	0	Yes	1		3	10		3	5			5		8	4		10			8		10		9		10	2		5	3			9			10	8		10		2		7	4
55		2/13/17 0:46	1	Yes		5		10	2			10	1		3	5		7		10	9		10		1		8			1			4	8		3	9			9		10		2			6	10	10
56		2/13/17 14:56	0	Yes	0		5	10		1	8			3		7	4		7			3		10		5		7	4		8	0			10			10	5		10		3		8	5
57		2/13/17 16:00	1	Yes		5		10	3			10	2		7	8		8		10	10		10		1		10			4			8	10		1	10			10		10		5			8	10	10
58		2/14/17 8:45	0	Yes	2		5	7		5	6			3		4	4		6			7		10		5		8	3		5	3			8			8	5		9		2		4	4
59		2/14/17 15:53	1	Yes		5		9	7			10	6		8	9		9		10	9		10		5		8			1			8	9		6	9			7		10		1			8	10	9
60		2/15/17 18:19	0	Yes	1		5	10		4	6			6		8	6		8			9		10		6		10	6		8	6			7			8	7		9		4		6	8
61		2/15/17 19:29	1	Yes		4		9	3			9	3		7	8		4		9	6		9		4		7			5			5	7		2	8			8		9		6			6	9	6
62		2/15/17 19:54	0	Yes	2		4	9		5	7			2		6	5		9			6		10		8		9	3		7	7			8			9	6		9		1		4	7
63		2/16/17 13:11	1	Yes		1		9	1			9	1		3	5		5		10	8		10		1		8			4			5	8		5	10			8		10		2			8	10	5
64		2/18/17 11:38	0	Yes	1		4	7		4	6			2		4	2		5			7		9		1		6	3		5	2			7			7	5		7		1		2	4
65		2/28/17 14:54	1	Yes		3		9	6			9	1		5	7		6		10	8		10		1		7			2			3	7		1	7			7		9		1			3	8	5
66		2/28/17 21:00	0	Yes	0		7	10		1	3			3		7	1		7			10		10		4		10	2		6	2			9			10	8		10		2		7	5
67		3/5/17 15:16	1	Yes		4		10	2			10	2		6	8		8		10	7		10		2		8			6			5	8		2	10			6		10		2			8	10	8
[truncated: 19 more columns]
