# Supplementary material for: The Adverse Event Unit (AEU): A novel metric to measure the burden of treatment adverse events
Source: PLoS One. 2022 Feb 17;17(2):e0262109. doi: 10.1371/journal.pone.0262109 (PMC8853570; doi:10.1371/journal.pone.0262109)
Supplement: S5 File — (XLSX) [file pone.0262109.s005.xlsx]

## Sheet: Sheet1
Id1	Name1	AEU Score
1	Diabetes	6
3	Weight Gain 6	6
4	Cognitive Impairment	4
5	Seizure	6
6	Heart Attack	9
7	DVT	7
7	Deep Vein Thrombosis (DVT)	7
8	Headache	5
9	Hallucinations 6	6
10	Treatment Related Malignancy (Cancer)	9
11	Myalgia (Muscle Pain) 6	6
12	Itchy Skin (Pruritis)	6
13	Low Platelets	5
14	Low Blood Sodium (Hyponatremia)	9
15	Flu-Like Symptoms	2
16	Abnormal Movements (Dyskinesia) 4	4
17	Kidney Stones	7
18	Diarrhea	4
19	Pulmonary Fibrosis 9	9
20	Hypertension (High Blood Pressure)	4
21	Liver Disease	3
22	Kidney Failure 8	8
23	Infection	8
24	Weight Loss	8
25	Dizziness (Vertigo)	3
26	Hair Loss	5
27	Headache 2	2
29	Stroke	10
30	Cataracts	5
31	Dry Eyes	4
32	Diarrhea 7	7
33	Suicidal Thoughts	5
34	Dizziness (Vertigo)	5
35	Pancreatitis	8
36	Anemia (Low Red Blood Cells)	4
37	INR Elevation	3
39	Leg and Arm Swelling (Edema)	3
40	Constipation	6
41	Headache 6	6
42	Glaucoma 9	9
43	Nausea	6
44	Trouble Walking	5
45	Allergic Reaction	5
46	Avascular Necrosis of a Joint	8.5
47	Glaucoma 8	8
48	Osteoporosis	7
50	Stomach Ulcer	4
51	Pulmonary Fibrosis 6	6
52	Weight Gain 3	3
53	Diarrhea 3	3
54	Hallucinations 5	5
55	Abnormal Movements (Dyskinesia) 6	6
56	Heart Rhythm Disorder (Arrhythmia)	4
57	Hypertension (High Blood Pressure)	5
58	Kidney Failure 5	5
59	Myalgia (Muscle Pain) 3	3
60	Depression	6
61	Fever	6
62	Sexual Dysfunction	6
63	Anxiety	5
64	Mania	8
65	Insomnia	3
66	Fatigue	3
67	Vascular Access Complications	9
68	Teratogen 1	10
69	Teratogen 2	2
70	Reproductive Dysfunction	4
71	Urine Retention	4
72	Heart Failure	5
73	Neutropenia	8
				Key:
				Education:
				Grade 11 or below	0
				High School Grad	1
				College/Above	2
				Ethnicity:
				White	0
				Af Am	1
				Hispanic	2
				Asian	3
				Native Amer	4
				Sex:
				Male	2
				Female	1
				Geographical Region Practice:
				1. Northeast
				2. Southeast
				3. Midwest
				4. Southwest
				5. West
