# Supplementary material for: The Adverse Event Unit (AEU): A novel metric to measure the burden of treatment adverse events
Source: PLoS One. 2022 Feb 17;17(2):e0262109. doi: 10.1371/journal.pone.0262109 (PMC8853570; doi:10.1371/journal.pone.0262109)
Supplement: S6 File — (CSV) [file pone.0262109.s006.csv]

Record ID1	Survey Identifier	Survey Timestamp	remainder_id	Are you Board Certified or Board Eligible in your medical specialty?	Pre-Hypertension Systolic Blood Pressure: 120-139 or Diastolic Blood Pressure: 80-89	Hypertension Systolic Blood Pressure: 140-159 or Diastolic Blood Pressure: 90-99 OR Increase or Start Anti-hypertension medications	Hypertension Systolic Blood Pressure: > 160 or Diastolic Blood Pressure: > 100	Life Threatening Hypertension Hospitalization for Hypertensive Urgency/Emergency	Pre-Diabetes: Hemoglobin A1C: 5.7 - 6.4% or Fasting Glucose: 100 - 125mg/dL or 2H Oral Gluc Tolerance Test: 140 - 199 mg/dL	Diabetes Hemoglobin A1C > 6.4% or Fasting Glucose > 125mg/dL or 2H Oral Gluc Tolerance Test > 200mg/dL Medical Intervention May Be Indicated	Diabetes Hemoglobin A1C > 6.4% or Fasting Glucose > 125mg/dL or 2H Oral Gluc Tolerance Test > 200mg/dL AND Requiring multiple medication and/or medication escalation	Acute Life Threatening Diabetes Hospitalization (eg Ketoacidosis)	Infection Asymptomatic or Mild Symptoms Diagnostic intervention only Medical intervention not indicated	Infection Symptomatic AND Minimal, local, or non-invasive intervention indicated	Infection Severe of medically significant but not immediately life threatening AND Hospitalization or prolongation existing hospitalization	Infection Life threatening consequences AND Urgent hospitalization or ICU level care indicated	Headache Mild Pain < 1 week	Headache Moderate Pain < 1 week AND Limits Activities Daily Living	Headache Severe Pain < 1 week AND Limits Self Care and Activities Daily Living	Chronic Headache Moderate Pain or More Duration > 1 week	Kidney Injury Creatinine level increase of > .3mg/dL OR Creatinine 1.5 - 2 times above baseline	Kidney Injury Creatinine 2 - 3 times above baseline	Kidney Injury Creatinine 3 times baseline or > 4mg/dL AND Hospitalization Indicated	Kidney Injury Life-threatening consequences AND Hospitalization, dialysis, or transplant indicated	Weight Gain 5-10% increase from baseline	Weight Gain 10-20% increase from baseline	Weight Gain > 20% increase from baseline	Dry Eye Mild symptoms relieved by lubricants	Dry Eye Multiple agents indicated to relieve symptoms AND Limiting instrumental activities of daily living	Dry Eye Decrease in visual acuity (worse than 20/40) AND Limiting self care activities of daily living	Drug Related Constipation New mild symptoms Occasional use of stool softeners, laxatives, dietary modification, or enema.	Drug Related Constipation Persistent symptoms with regular use of laxatives or enemas AND Limiting instrumental activities of daily living	Drug Related Constipation Obstipation with manual evacuation indicated AND Limiting self-care activities of daily living	Drug Related Constipation Life threatening consequences AND Hospitalization indicated	Heart Failure Asymptomatic with lab (e.g. BNP [B-natiuretic peptide]) OR Cardiac Imaging Abnormalities	Heart Failure Symptoms with mild to moderate activity or exertion	Heart Failure Severe with symptoms at rest or with minimal activity or exertion AND Intervention indicated	Heart Failure Life-threatening consequences AND Urgent intervention indicated(e.g. continuous IV medications, mechanical hemodynamic support)	Atrial or Ventricular Arrhythmia Asymptomatic intervention not indicated	Atrial or Ventricular Arrhythmia AND Non-urgent medical intervention indicated	Atrial or Ventricular Arrhythmia AND Acute Medical Intervention Indicated	Atrial or Ventricular Arrhythmia Life-threatening Consequences Hemodynamic Compromise AND Hospitalization and Urgent Intervention Indicated	Injection Site Reaction Tenderness with or without associated symptoms(e.g. warmth, erythema, itching)	Injection Site Reaction Pain, Lipodystrophy, Edema, Phlebitis	Injection Site Reaction Ulceration or Necrosis with Severe Tissue Damage AND Operative Intervention Indicated	Injection Site Reaction Life-threatening consequences AND Urgent intervention indicated	Drug Related Fall Minor with no resultant injuries Intervention not indicated	Drug Related Fall Symptomatic AND Non-invasive Intervention Indicated	Drug Related Fall Hospitalization Indicated
1		1/17/17 11:04	1	Yes		2		8	4	6				6		10	2	5			5			8		4		1		6		3		8	4			9			6	8		2		8	4		7
2		1/17/17 12:37	0	Yes	1		4	8			3	8	2		6				4	4		4	6		3		4		4		3		5			4	7		3	5			2		6			5
3		1/17/17 13:51	1	Yes		6		10	5	8				4		10	3	5			8			10		7		3		7		5		9	6			10			8	10		3		9	3		6
4		1/18/17 10:09	0	Yes	3		5	9			5	9	2		9				5	6		5	8		1		5		2		2		6			4	8		4	6			4		8			3
5		1/18/17 12:17	1	Yes		3		8	2	7				3		10	2	6			5			10		4		2		5		5		7	7			10			6	9		4		8	6		8
6		1/18/17 12:18	1	Yes		5		9	3	7				4		9	3	7			7			9		6		3		8		3		8	6			9			8	9		6		9	7		9
7		1/18/17 12:35	1	Yes		3		10	2	7				3		10	2	7			4			10		5		3		9		3		10	5			10			8	10		3		10	3		8
8		1/18/17 12:47	1	Yes		3		9	4	6				4		9	2	6			5			9		6		3		6		3		9	6			10			5	10		4		10	4		9
9		1/18/17 13:09	1	Yes		4		9	4	7				6		10	2	6			7			10		6		2		8		6		9	6			10			8	10		5		10	4		7
10		1/18/17 13:33	0	Yes	1		4	9			7	9	1		7				2	5		4	8		3		6		2		1		5			4	8		2	6			2		7			3
11		1/18/17 14:38	1	Yes		2		10	3	5				2		10	1	6			5			10		3		1		7		5		10	5			10			6	10		2		9	1		7
12		1/18/17 15:17	0	Yes	3		6	10			3	10	3		9				1	6		10	10		3		6		2		1		6			4	8		4	5			3		9			4
13		1/18/17 15:57	1	Yes		2		7	5	8				4		9	2	3			4			9		2		1		5		2		5	2			9			6	10		2		7	3		6
14		1/18/17 16:06	0	Yes	1		5	9			3	9	3		9				8	6		5	8		2		5		5		3		7			6	9		2	6			3		7			6
15		1/18/17 16:49	1	Yes		2		4	1	3				1		4	1	2			1			4		2		1		3		3		4	1			4			3	4		3		4	1		4
16		1/18/17 17:04	0	Yes	1		8	10			8	10	8		10				5	8		10	10		3		7		8		3		10			8	10		8	10			4		10			10
17		1/18/17 17:48	1	Yes		5		10	3	9				2		10	4	9			8			10		3		2		10		5		10	7			10			9	10		7		10	6		10
18		1/18/17 18:20	0	Yes	1		5	10			5	10	2		10				4	8		10	10		3		8		4		2		8			10	10		10	10			3		10			7
19		1/18/17 22:06	1	Yes		3		10	2	7				4		10	3	5			4			10		3		3		9		7		10	7			10			9	10		4		10	3		8
20		[not completed]	0	Yes	0		3	8			5	9	1		4				4	6		6			2		6		4		1		5			5	7		2	4			1		7			2
21		1/19/17 6:46	1	Yes		5		9	5	8				3		9	2	4			5			9		3		2		6		4		9	3			9			6	9		4		8	2		7
22		1/19/17 9:26	0	Yes	2		8	9			8	9	3		7				3	5		6	8		3		6		3		2		6			6	9		4	6			1		9			4
23		1/19/17 9:47	1	Yes		6		9	5	9				5		10	4	8			7			10		7		2		9		4		9	4			9			7	10		5		8	4		7
24		1/19/17 10:41	0	Yes	2		6	10			6	9	7		8				3	5		3	8		2		4		2		2		7			9	10		9	10			2		8			6
25		1/19/17 10:49	1	Yes		3		1	9	6				1		0	5	5			1			0		8		2		0		5		0	0			0			0	0		1		0	3		0
26		1/19/17 11:17	0	Yes	0		4	9			6	9	2		6				6	6		6	9		3		6		3		1		7			3	7		2	5			1		9			5
27		1/19/17 11:50	1	Yes		7		10	4	8				6		10	1	6			6			10		6		3		8		4		8	5			10			10	10		5		10	5		8
28		1/19/17 12:35	0	Yes	3		6	9			7	9	1		8				6	5		6	9		4		7		4		3		7			3	8		3	5			2		8			5
29		1/19/17 13:33	1	Yes		1		8	3	6				3		9	3	5			4			9		4		1		5		2		8	1			9			8	10		2		9	1		8
30		1/19/17 15:23	0	Yes	0		2	7			2	7	2		8				4	4		5	8		4		6		4		3		6			5	9		6	8			2		7			5
31		1/19/17 15:27	0	Yes	4		8	10			8	10	2		8				5	7		8	10		5		7		5		3		8			8	9		8	9			1		8			3
32		1/19/17 23:42	0	Yes	1		5	8			5	9	4		8				4	4		6	7		2		6		5		1		3			7	10		6	9			2		8			5
33		[not completed]	1	Yes		6		9	4	8				4		10	3	6			6			10
34		1/20/17 9:55	0	Yes	3		5	9			4	10	3		10				4	6		6	10		5		8		4		4		8			6	9		4	7			4		8			5
35		1/20/17 10:20	1	Yes		0		8	1	5				2		9	1	4			3			9		3		1		4		4		7	4			9			7	9		2		8	4		7
36		1/20/17 13:07	0	Yes	2		4	9			5	9	2		7				3	8		4	6		3		7		3		3		7			5	9		1	5			1		6			4
37		1/20/17 15:58	1	Yes		3		8	3	7				5		9	2	5			4			9		6		1		6		1		7	3			8			4	8		2		7	1		6
38		1/20/17 16:20	0	Yes	3		6	10			5	9	2		5				4	3		5	7		2		5		5		1		4			5	6		3	5			1		6			4
39		1/22/17 13:01	1	Yes		4		10	4	6				3		10	3	6			4			10		3		2		6		3		10	6			10			6	10		3		10	2		6
40		1/22/17 22:02	0	Yes	3		6	9			8	9	3		7				4	6		5	8		5		7		4		2		7			7	8		4	6			1		8			5
41		1/23/17 8:24	1	Yes		4		10	4	5				3		10	2	3			6			10		2		1		3		2		10	7			10			9	10		5		10	4		7
42		1/23/17 8:51	0	No
43		1/23/17 10:43	1	Yes		6		8	4	6				3		9	2	4			4			8		3		1		5		4		8	5			9			8	10		3		6	3		6
44		1/23/17 20:03	0	Yes	3		10	10			2	10	2		10				1	8		5	10		2		6		2		2		6			5	10		6	10			2		9			5
45		1/23/17 22:05	1	Yes		5		10	4	7				3		10	4	6			6			10		4		3		6		4		9	5			10			8	10		3		9	4		8
46		1/24/17 17:50	0	Yes	1		4	8			6	8	1		6				4	6		4	7		3		6		5		2		5			6	8		3	6			3		7			6
47		1/25/17 8:56	1	Yes		2		10	2	3				3		9	1	4			4			9		3		1		7		4		9	4			9			4	9		5		8	3		7
48		1/25/17 11:28	0	Yes	1		6	10			3	10	2		7				4	9		6	8		2		4		2		1		7			7	10		5	7			1		6			4
49		1/25/17 14:29	1	Yes		4		9	1	7				2		10	0	5			3			10		2		0		5		2		8	4			10			8	10		3		9	3		7
50		1/26/17 11:02	0	Yes	1		4	10			3	10	2		7				3	7		5	7		2		5		6		2		7			4	8		5	7			2		9			5
51		1/26/17 14:44	1	Yes		2		7	3	7				3		10	2	5			2			10		5		1		6		3		7	5			10			5	10		1		9	6		8
52		1/27/17 12:59	0	Yes	2		5	9			6	9	2		7				4	4		5	7		2		5		4		1		6			5	8		3	6			2		7			5
53		1/30/17 11:16	1	Yes		8		10	8	10				4		10	4	7			8			10		6		5		10		7		9	7			10			8	10		4		9	2		6
54		1/31/17 15:25	0	Yes	0		6	10			5	10	5		10				6	5		5	10		2		7		8		3		10			6	10		5	8			4		10			5
55		2/1/17 22:59	1	Yes		5		9	4	7				4		10	2	6			4			10		4		2		9		5		10	6			10			8	10		3		10	3		8
56		2/4/17 22:44	0	Yes	3		6	9			6	10	2		7				3	3		6	7		3		5		4		3		6			6	9		5	7			3		8			4
57		2/6/17 11:45	1	Yes		1		10	1	2				1		10	1	6			2			10		2		1		8		5		10	3			10			9	10		5		10	3		10
58		2/6/17 22:08	0	Yes	0		2	9			2	8	1		10				1	2		3	6		1		3		0		1		4			3	9		3	8			1		7			1
59		2/7/17 14:22	1	Yes		5		10	4	6				7		10	2	5			5			10		3		1		7		7		10	6			10			8	10		7		10	4		7
60		2/10/17 18:30	0	Yes	2		2	6			4	3	4		1				5	7		8	9		4		5		6		1		3			2	5		6	6			9		9			9
61		2/10/17 20:43	1	Yes		5		4	3	4				6		7	2	3			7			7		6		3		6		3		4	5			6			3	4		2		5	4		6
62		2/11/17 7:04	0	Yes	2		5	9			5	9	1		7				4	6		2	5		2		4		4		1		4			3	9		1	3			1		4			3
63		2/12/17 18:23	1	Yes		8		10	8	10				5		10	3	8			7			10		6		3		7		7		10	10			10			10	10		5		9	4		7
64		2/12/17 20:34	0	Yes	1		3	0			0	0	2		1				3	1		0	0		3		0		0		4		0			0	0		0	0			6		0			0
65		2/12/17 22:57	1	Yes		4		1	2	2				7		3	7	3			9			2		5		9		2		9		1	3			1			2	1		4		1	9		7
66		2/13/17 0:40	0	Yes	1		5	10			2	10	2		10				1	3		9	10		1		2		2		0		5			7	10		5	7			1		10			5
67		2/13/17 16:10	1	Yes		3		9	4	9				3		9	4	9			4			10		5		2		7		5		10	5			10			10	10		5		9	4		8
68		2/15/17 15:09	0	Yes	1		3	9			1	9	1		7				3	5		4	7		2		7		2		2		9			4	9		1	5			1		8			5
69		2/16/17 14:45	1	Yes		5		10	4	6				5		10	4	6			6			9		5		3		6		2		5	5			9			5	9		2		5	2		6
70		2/18/17 5:58	0	Yes	0		2	8			4	9	3		10				4	5		5	9		4		7		3		2		5			6	9		3	7			1		8			5
71		2/18/17 10:43	1	Yes		2		9	7	9				3		10	2	7			4			10		5		4		7		2		9	2			10			6	10		3		9	1		7
72		3/5/17 15:11	0	Yes	2		6	10			3	8	2		10				2	8		7	10		3		6		8		2		8			10	10		6	10			2		9			9
[truncated: 23 more columns]
