# Supplementary material for: The Adverse Event Unit (AEU): A novel metric to measure the burden of treatment adverse events
Source: PLoS One. 2022 Feb 17;17(2):e0262109. doi: 10.1371/journal.pone.0262109 (PMC8853570; doi:10.1371/journal.pone.0262109)
Supplement: S7 File — (CSV) [file pone.0262109.s007.csv]

Record ID6	Survey Identifier	Survey Timestamp	remainder id	Are you Board Certified or Board Eligible in your medical specialty?	Pre-Hypertension Systolic Blood Pressure: 120-139 or Diastolic Blood Pressure: 80-89	Hypertension Systolic Blood Pressure: 140-159 or Diastolic Blood Pressure: 90-99 OR Increase or Start Anti-hypertension medications	Hypertension Systolic Blood Pressure: > 160 or Diastolic Blood Pressure: > 100	Life Threatening Hypertension Hospitalization for Hypertensive Urgency/Emergency	Depression Mild Depressive Symptoms	Depression Moderate Depressive Symptoms AND Limiting Instrumental ADL	Depression Severe Depressive Symptoms AND Limiting Self Care ADL Hospitalization Not Indicated	Depression Life-threatening consequences Threats of Harm to Self or Others Hospitalization Indicated	Headache Mild Pain < 1 week	Headache Moderate Pain Limits Activities Daily Living < 1 week	Headache Severe Pain Limits Self Care and Activities Daily Living < 1 week	Chronic Headache Moderate Pain or More Duration > 1 week	Closed Spinal Dysraphism (i.e. spina bifida occulta): Failure of fusion of vertebral bodies. Unexposed neural tissue. Skin Intact.	Myelomenigocele: Cleft in vertebral column	Encephalocele: Protrusion of brain and/or meninges through skull. Covered by skin. May be compatible with survival but with likely disability.	Anencephaly: Open deficit, cranial tube exposed. Not compatible with survival.	Mild Intellectual Disability: Children require academic supports to learn skills appropriate for age. Social skills and personal judgment immature for age. Most individuals independent in daily living activities, employable in jobs, and able to live independently.	Moderate Intellectual Disability: Conceptual and academic skills lag well behind peers. Adults able attain elementary level skills. Social cues, judgment, and life decisions require support. Most capable of personal care with support (e.g. group home).	Severe Intellectual Disability: Little understanding of written language, numbers, time, money concepts. Caretakers provide extensive support. Benefit from interaction with family/familiar people with limited social interaction. Trainable in some basic activities of daily living.	Profound Intellectual Disability: May use objects in a goal directed fashion for self-care or recreation. May understand some gestures and emotional cues. Dependent on support for all activities of daily living.	Hallucinations Mild Hallucinations (e.g. perceptual distortions)	Hallucinations Moderate Hallucinations	Hallucinations Severe Hallucinations Medical Intervention Indicated Hospitalization Not Indicated	Hallucinations Life-threatening Complications Threats of Harm to Self or Others Hospitalization Indicated	Dry Mouth Symptomatic (e.g. dry thick saliva) Without Significant Dietary Alteration	Dry Mouth Moderate Symptoms Oral Intake Alterations (e.g. copious water, other lubricants) Diet Limited to Purees	Dry Mouth Inadequate Oral Intake Tube Feeds, TPN Indicated	Gastric or Duodenal Ulcer Asymptomatic Diagnostic Observations Only Intervention Not Indicated	Gastric or Duodenal Ulcer Symptomatic Altered GI Function Medical Intervention Indicated	Gastric or Duodenal Ulcer Severely Altered GI Function TPN Indicated OR Elective Operative or Endoscopic Intervention Indicated	Gastric or Duodenal Ulcer Life-threatening Complications Urgent Operative Intervention Indicated	Cushingoid Mild Symptoms Intervention Not Indicated	Cushingoid Moderate Symptoms Medical Intervention Indicated	Cushingoid Severe Symptoms Medical Intervention or Hospitalization Indicated	Endocrine Disorders Asymptomatic or Mild Symptoms Clinical or Diagnostic Observations Only	Endocrine Disorders Moderate Symptoms Minimal, Local, or Non-invasive Intervention Only	Endocrine Disorders Severe or Medically Significant but Not Immediately Life-threatening Hospitalization or Prolongation of Existing Hospitalization	Endocrine Disorders Life-threatening Consequences Urgent Intervention Indicated	Neutrophil Count Reduced ANC < Lower Limit Normal - 1500/mm3 OR ANC < Lower Limit Normal - 1.5 x 10e9/L	Neutrophil Count Reduced ANC < 1500 - 1000/mm3 OR ANC < 1.5 - 1 x 10e9/L	Neutrophil Count Reduced ANC < 1000 - 500/mm3 OR ANC < 1 - 0.5 x 10e9/L	Neutrophil Count Reduced ANC < 500/mm3 OR ANC < 0.5 x 10e9/L	Drug Related Myalgia Mild Pain	Drug Related Myalgia Moderate Pain Limiting Instrumental Activities Daily Living	Drug Related Myalgia Severe Pain Limiting Self Care Activities Daily Living
1		1/17/17 22:29	1	Yes		3		8						1		4	1		9			7		10	5	7				5	9	4			10		6		2		7			6		8			7
2		1/18/17 11:18	0	Yes	1		5	7					1		4	6		3		10	8		10				4	8	1				3	6		1		6		2		7	1		3		1	3
3		1/18/17 13:46	1	Yes		6		10						7		6	8		10			10		10	7	8				8	10	5			9		6		6		8			7		10			7
4		1/18/17 18:19	0	Yes	1		6	8					1		4	6		9		10	9		10				5	8	3				3	8		3		6		4		9	3		6		2	5
5		1/19/17 8:48	1	Yes		4		9						6		7	3		10			9		10	5	6				7	9	5			9		7		3		8			4		8			8
6		1/19/17 9:18	0	Yes	1		4	7					1		3	4		8		10	8		9				7	8	1				3	7		2		6		2		9	2		4		2	4
7		1/19/17 9:40	1	Yes		6		10						4		6	9		10			10		10	4	6				7	10	3			9		4		4		8			4		7			8
8		1/19/17 9:52	0	Yes	5		8	10					2		4	6		9		10	9		10				9	10	2				7	9		3		8		3		10	3		8		3	8
9		1/19/17 11:54	1	Yes		5		9						4		6	4		8			9		9	8	9				6	8	4			9		6		5		7			5		7			8
10		1/19/17 16:37	0	Yes	3		6	10					4		5	6		10		10	10		10				7	5	1				7	7		5		7		3		7	1		2		2	3
11		1/19/17 16:57	0	Yes	2		5	9					1		3	3		8		10	6		7				4	8	1				5	8		3		6		3		9	4		6		2	4
12		1/20/17 10:05	0	Yes	1		7	10					4		7	7		10		10	9		10				6	9	2				4	8		5		8		3		9	5		8		3	5
13		1/21/17 7:55	1	Yes		1		8						0		4	8		10			10		10	2	6				2	8	4			10		6		5		8			4		8			5
14		1/21/17 20:15	0	Yes	3		8	10					2		6	7		9		10	6		10				6	9	2				4	8		3		6		3		9	7		8		2	5
15		1/22/17 12:56	1	Yes		5		10						1		2	4		8			7		10	4	6				4	7	2			10		5		2		8			4		8			4
16		1/24/17 9:10	0	Yes	3		6	10					1		2	5		7		10	8		10				3	9	2				5	7		6		8		3		8	5		9		2	6
17		1/25/17 11:32	1	Yes		7		9						4		5	3		9			9		10	4	5				2	2	6			9		5		5		6			3		4			3
18		1/26/17 10:32	0	Yes	1		6	10					2		6	8		10		10	8		10				9	10	2				8	9		1		9		2		10	6		9		3	8
19		1/27/17 11:00	1	Yes		3		10						4		7	6		10			7		10	7	10				4	10	4			10		6		3		8			3		7			4
20		1/30/17 8:45	0	Yes	5		10	10					5		8	10		10		10	10		10				10	10	2				6	10		8		10		8		10	10		10		5	8
21		1/30/17 11:11	1	Yes		7		10						2		6	6		10			8		10	7	9				6	9	6			10		8		6		8			5		9			7
22		1/31/17 10:08	0	Yes	1		3	8					1		4	6		0		10	3		9				5	7	2				3	9		0		7		3		10	1		5		1	4
23		2/6/17 12:31	1	Yes		3		10						5		8	5		9			8		9	5	8				6	9	3			10		7		3		10			4		8			9
24		2/10/17 13:48	0	Yes	4		6	8					3		7	6		9		10	8		10				8	9	3				5	7		4		7		5		9	3		5		3	5
25		2/10/17 13:59	1	Yes		5		9						5		8	9		10			9		10	6	8				3	8	2			9		4		2		8			2		4			8
26		2/12/17 6:59	0	Yes	2		3	8					1		3	5		8		10	8		10				6	8	3				7	9		4		6		4		8	3		7		3	6
27		2/12/17 22:23	1	Yes		5		9						3		5	9		10			9		10	8	8				7	8	4			9		8		3		7			5		6			7
28		[not completed]	0	Yes												5
29		2/13/17 9:31	1	Yes		4		9						2		5	5		9			7		9	3	5				2	6	1			8		4		1		6			1		4			6
30		2/13/17 10:47	0	Yes	5		8	10					4		7	9		10		10	9		10				5	8	4				6	9		5		9		5		10	6		10		3	7
31		2/13/17 15:57	1	Yes		5		10						2		8	10		10			10		10	5	7				2	5	0			10		2		1		5			5		9			5
32		2/13/17 16:42	0	Yes	4		7	9					2		5	8		8		10	5		9				7	10	2				3	7		3		6		2		7	4		7		2	5
33		2/13/17 18:26	1	Yes		1		8						1		4	1		10			2		3	3	4				2	6	3			9		5		1		6			4		8			3
34		2/16/17 12:15	0	Yes	3		5	8					2		4	5		8		9	3		6				2	5	1				4	8		5		3		4		8	7		8		2	4
35		2/22/17 21:30	1	Yes		4		9						2		7	7		9			8		9	7	8				7	9	6			9		7		3		8			5		7			7
36		7/10/17 13:54	0	Yes	2		5	9		5		10	1		8	4		9		10	9		10				7	9	5				5	9		3		8		3		9	3		7		2	5
37		7/10/17 13:57	0	Yes	7		9	10		7		10	0		5	7		10		10	10		10				6	10	2				3	8		6		8		6		10	5		9		3	8
[truncated: 16 more columns]
