# Supplementary material for: The Adverse Event Unit (AEU): A novel metric to measure the burden of treatment adverse events
Source: PLoS One. 2022 Feb 17;17(2):e0262109. doi: 10.1371/journal.pone.0262109 (PMC8853570; doi:10.1371/journal.pone.0262109)
Supplement: S8 File — (CSV) [file pone.0262109.s008.csv]

Record ID1	Survey Identifier	Survey Timestamp	remainder_id	Are you Board Certified or Board Eligible in your medical specialty?	Anxiety Mild Symptoms Intervention Not Indicated	Anxiety Moderate Symptoms Limiting Instrumental Activities Daily Living	Anxiety Severe Symptoms Limiting Self Care Activities Daily Living Hospitalization Not Indicated	Anxiety Life Threatening Hospitalization Indicated	Pre-Diabetes: Hemoglobin A1C: 5.7 - 6.4% or Fasting Glucose: 100 - 125mg/dL or 2H Oral Gluc Tolerance Test: 140 - 199 mg/dL	Diabetes Hemoglobin A1C > 6.4% or Fasting Glucose > 125mg/dL or 2H Oral Gluc Tolerance Test > 200mg/dL Medical Intervention May Be Indicated	Diabetes Hemoglobin A1C > 6.4% or Fasting Glucose > 125mg/dL or 2H Oral Gluc Tolerance Test > 200mg/dL AND Requiring multiple medication and/or medication escalation	Acute Life Threatening Diabetes Hospitalization (eg Ketoacidosis)	Depression Mild Depressive Symptoms	Depression Moderate Depressive Symptoms Limiting Instrumental Activities Daily Living	Depression Severe Depressive Symptoms Limiting Self Care Activities Daily Living Hospitalization Not Indicated	Depression Life Threatening Threats of Harm to Self or Others Hospitalization Indicated	Headache Mild Pain < 1 week	Headache Moderate Pain < 1 week AND Limits Activities Daily Living	Headache Severe Pain < 1 week AND Limits Self Care and Activities Daily Living	Chronic Headache Moderate Pain or More Duration > 1 week	Mania Mild manic symptoms (e.g. elevated mood, rapid thoughts, rapid speech, decreased need for sleep)	Mania Moderate manic symptoms (e.g. relationship and work difficulties; poor hygiene)	Mania Severe manic symptoms (e.g. major sexual or financial indiscretions) Hospitalization not indicated	Mania Life threatening consequences Threats of harm to self or others Hospitalization Indicated	Medical SpecialtyPlease list your medical specialty with highest degree of subspecialization (e.g. neuromuscular neurology)	Years of PracticePlease list years of clinical practice after completion of highest degree of training (e.g. residency, fellowship)	Do you practice in an academic practice?	Location of PracticePlease list state of practice.Please also list country if outside the United States	Gender	Complete?
1		3/19/19 15:54	1	Yes		5		9	5	6				6		9	2	4			5			9	Neuromuscular Neurology	10	Yes	Vermont	Male	Complete
2		3/19/19 15:55	0	Yes	4		7	9			7	8	3		8				5	6		7	8		Neuromuscular Neurology	10	Yes	Vermont	Male	Complete
3		3/19/19 16:44	1	Yes		4		9	2	5				4		9	1	7			4			10	Neurology	23	Yes	MUSC	Male	Complete
4		3/19/19 18:30	0	Yes	1		8	10			5	8	2		8				7	6		7	8		pediatrics	11	No	Vermont	Female	Complete
5		3/19/19 19:29	1	Yes		6		10	4	8				6		10	2	5			6			10	Neuromuscular Neurology	7	Yes	SC	Female	Complete
6		3/19/19 21:25	0	Yes	2		5	9			5	10	2		6				8	10		4	10		General internal medicine	18	Yes	South Burlington	Female	Complete
7		3/19/19 21:57	1	Yes		5		8	5	9				4		10	3	6			6			9	neuro ms	8	Yes	vt	Male	Complete
8		3/20/19 9:01	0	Yes	2		8	10			5	10	3		7				5	5		6	8		neuromuscular neurology	6	Yes	vermont	Male	Complete
9		3/20/19 9:28	1	Yes		5		8	6	8				5		9	3	5			5			9	Geriatric Medicine	8	Yes	Vermont	Male	Complete
10		3/20/19 10:34	0	Yes	4		6	10			6	10	5		8				5	7		5	8		Pediatrics	25	No	NY	Male	Complete
11		3/20/19 16:25	1	Yes		8		10	6	9				8		10	3	5			8			10	family medicine	8	Yes	vermont	Female	Complete
12		3/20/19 17:36	0	Yes	1		7	10			3	10	3		7				5	7		7	10		Internal Medicine	35	Yes	Vermont	Female	Complete
13		3/21/19 14:55	1	Yes		2		8	2	6				2		9	1	3			2			9	Neurology	4	Yes	VA	Female	Complete
14		3/22/19 9:51	0	Yes	3		8	9			6	8	3		7				5	6		7	8		Neuromuscular	10	Yes	Vermont	Male	Complete
15		3/22/19 9:52	1	Yes		5		9	4	5				7		9	2	4			5			9	Neuromuscular	10	Yes	Vermont	Male	Complete
16		3/31/19 13:33	0	Yes	2		8	10			8	10	4		9				6	8		8	10		Pediatrics	37	No	New York	Male	Complete
