# Supplementary material for: The Adverse Event Unit (AEU): A novel metric to measure the burden of treatment adverse events
Source: PLoS One. 2022 Feb 17;17(2):e0262109. doi: 10.1371/journal.pone.0262109 (PMC8853570; doi:10.1371/journal.pone.0262109)
Supplement: S9 File — (CSV) [file pone.0262109.s009.csv]

Record ID4	Survey Identifier	Survey Timestamp	remainder id	Are you Board Certified or Board Eligible in your medical specialty?	Pre-Hypertension Systolic Blood Pressure: 120-139 or Diastolic Blood Pressure: 80-89	Hypertension Systolic Blood Pressure: 140-159 or Diastolic Blood Pressure: 90-99 OR Increase or Start Anti-hypertension medications	Hypertension Systolic Blood Pressure: > 160 or Diastolic Blood Pressure: > 100	Life Threatening Hypertension Hospitalization for Hypertensive Urgency/Emergency	Pre-Diabetes Hemoglobin A1C: 5.7 - 6.4% or Fasting Glucose: 100 - 125mg/dL or 2H Oral Gluc Tolerance Test: 140 - 199 mg/dL	Diabetes Hemoglobin A1C > 6.4% or Fasting Glucose > 125mg/dL or 2H Oral Gluc Tolerance Test > 200mg/dL AND Medical Intervention Indicated	Diabetes Hemoglobin A1C > 6.4% or Fasting Glucose > 125mg/dL or 2H Oral Gluc Tolerance Test > 200mg/dL AND Requiring multiple medication and/or medication escalation	Acute Life Threatening Diabetes Hospitalization (e.g. Ketoacidosis)	Headache Mild Pain < 1 week	Headache Moderate Pain AND Limits Activities Daily Living < 1 week	Headache Severe Pain AND Limits Self Care and Activities Daily Living < 1 week	Chronic Headache Moderate Pain or More AND Duration > 1 week	Drug Fever Temperature 38 - 39C (100.4 - 102.2F) < 24Hours	Drug Fever Temperature 39 - 40C (102.2 - 104F) < 24 Hours	Drug Fever Temperature > 40C for < 24Hours	Drug Fever Temperature > 40C for > 24Hours	Allergic Reaction Transient Flushing AND No Intervention Indicated	Allergic Reaction Intervention or Infusion Indicated AND Responds Quickly to Medications Prophylaxis < 24 Hours	Allergic Reaction Prolonged (Not rapidly responsive to medical intervention) AND Recurrence of Symptoms Following Medical Treatment Hospitalization Indicated	Allergic Reaction Life Threatening Consequences AND Urgent ICU Level Care Indicated (e.g. Stevens Johnson Syndrome, Anaphylaxis, Angioedema)	Sexual Dysfunction Mild Sexual Dysfunction Not Adversely Affecting Relationship	Sexual Dysfunction Moderate Sexual Dysfunction AND Adversely Affecting Relationship	Sexual Dysfunction Severe Increase in Sexual Interest Leading to Dangerous Behavior	Encephalopathy or Cognitive Dysfunction Mild Symptoms AND Not Interfering with Work/School/Life Performance	Encephalopathy or Cognitive Dysfunction Moderate Symptoms AND Interfering with Work/School/Life Performance But Capable of Independent Living	Encephalopathy or Cognitive Dysfunction Severe Symptoms AND Impairing Work/School/Life Performance	Encephalopathy or Cognitive Dysfunction Life-Threatening Consequences AND Urgent Intervention or Hospitalization Indicated	Functional Hepatic Impairment Asymptomatic or Mild Symptoms AND Clinical or Diagnostic Observation Only	Functional Hepatic Impairment Moderate Symptoms AND Mild, Local, or Non-Invasive Intervention	Functional Hepatic Impairment Severe or Medically Significant but Not Immediately Life-Threatening (e.g. Mild Encephalopathy) AND Hospitalization or Prolongation of Existing Hospitalization Indicated	Functional Hepatic Impairment Life-Threatening Consequences (e.g. Moderate to Severe Encephalopathy, Coma, Hemorrhage) AND Hepatic Transplant and Urgent Hospitalization Indicated	Minor Physical Congenital Abnormalities with No Clinical Significance (e.g. single palmar crease, pre-auricular skin tag)	Intrauterine Growth Restriction: Birth weight below 10th percentile for gestational age. Requires additional monitoring. May have clinical consequences.	Physical Features Persisting in a Term Infant that are Typically Only Present Before 37 Weeks Gestation (e.g. patent ductus arteriosis, undescended testicle)	Genetic Disorders: Genetic disorders compatible with survival but likely to result in disability. (e.g. Chromosomal Disorders, Trisomy 21)	Facial/Orthopaedic Sequelae: Hypoplasia of face or fingers, Arthrogryposis, Loss of Limb	Microcephaly/Macrocephaly: Abnormalities in head circumference and brain size. Requires additional monitoring. May result in cognitive dysfunction.	Major Cardiac, Pulmonary, Gastrointestinal Malformations: Structural abnormality with surgical or medical importance. (e.g. major cyanotic heart disease, esophageal atresia, gastroschisis)	ALT or AST Elevation Lab 2 - 3 x Upper Limit Normal	ALT or AST Elevation Lab 3 - 5 x Upper Limit Normal	ALT or AST Elevation Lab 5 -20 x Upper Limit Normal	ALT or AST Elevation Lab > 20 x Upper Limit Normal	Edema Limbs Asymptomatic or Mild Symptoms Clinical or Diagnostic Observations Only	Edema Limbs Moderate Symptoms AND Minimal, Local, or Non-Invasive Intervention Indicated	Edema Limbs Severe or Medically Significant but Not Life-Threatening AND Hospitalization or Prolongation Existing Hospitalization Indicated
1		1/17/17 11:01	1	Yes		3		8	2			8	1		3	5		1	2		1	2				4		2			7		4		10	1		3		8		10		3	6		1		5
2		1/17/17 13:53	0	Yes	2		7	9		4	7			1		2	2			3			6	9	3		8		7	10		2		8			8		10		10		1			5		5
3		1/17/17 18:13	1	Yes		5		10	5			10	2		4	7		1	4		2	5				6		2			10		2		10	2		4		9		10		4	7		3		5
4		1/18/17 12:41	0	Yes	2		5	10		5	7			4		7	4			8			6	10	3		9		6	9		3		9			5		9		9		3			9		3
5		1/18/17 13:01	1	Yes		2		10	5			10	1		5	10		3	7		1	6				4		3			10		2		10	1		6		9		10		2	7		2		10
6		1/18/17 13:11	0	Yes	2		4	7		3	4			3		4	3			5			5	9	2		4		7	9		2		7			3		8		5		4			5		3
7		1/18/17 14:52	1	Yes		2		8	2			9	2		6	6		7	9		3	6				6		3			8		5		8	5		6		7		9		6	8		2		6
8		1/18/17 15:48	0	Yes	1		8	10		8	8			7		9	6			8			9	10	6		9		8	9		7		9			9		10		10		8			10		8
9		1/18/17 16:09	1	Yes		5		8	5			8	1		5	6		3	6		2	5				6		5			8		5		9	2		4		7		9		3	6		3		7
10		1/18/17 17:40	0	Yes	1		5	10		4	6			7		10	7			10			8	10	5		10		8	10		7		10			8		9		10		1			9		4
11		1/18/17 18:33	1	Yes		4		8	3			9	2		4	4		3	4		2	6				6		3			9		6		10	2		6		8		9		3	7		1		7
12		1/18/17 20:40	0	Yes	2		5	9		5	9			2		7	2			5			5	10	3		9		7	9		3		9			8		10		10		3			9		5
13		1/18/17 22:51	1	Yes		2		9	4			9	3		6	7		6	8		3	8				7		3			10		6		10	1		7		9		10		4	5		5		8
14		1/19/17 6:50	0	Yes	1		5	9		6	8			2		5	2			4			6	9	2		7		6	8		5		9			8		9		9		5			8		5
15		1/19/17 8:35	1	Yes		3		9	2			8	2		5	7		2	3		1	4				7		3			9		5		9	1		2		6		10		2	5		2		6
16		1/19/17 9:18	0	Yes	2		4	10		3	8			1		3	4			8			6	10	3		8		5	9		2		6			6		10		8		4			9		3
17		1/19/17 9:24	1	Yes		2		5	2			5	1		4	4		2	4		1	4				2		5			8		6		10	2		4		8		10		4	7		2		5
18		1/19/17 9:31	0	Yes	2		5	9		3	6			4		5	3			5			6	9	1		5		5	8		4		8			6		10		10		2			5		2
19		1/19/17 9:56	1	Yes		6		10	5			10	2		5	8		2	4		1	7				9		7			10		5		10	1		3		10		10		1	6		2		8
20		1/19/17 11:13	0	Yes	2		5	9		3	8			2		4	3			6			5	9	2		8		4	8		2		8			5		9		9		3			8		3
21		1/19/17 12:02	1	Yes		3		8	3			9	1		7	9		2	7		3	6				3		6			10		3		10	1		3		6		10		5	8		2		8
22		1/19/17 12:06	0	Yes	0		4	7		2	7			2		5	1			4			2	9	2		5		4	9		2		5			3		6		7		2			7		3
23		1/19/17 16:40	1	Yes		6		7	3			8	2		3	4		2	3		2	3				9		7			10		5		10	4		5		10		10		2	3		2		6
24		1/20/17 9:55	0	Yes	5		9	10		9	10			8		10	1			9			10	10	3		10		10	10		3		10			10		10		10		3			9		5
25		1/20/17 10:12	1	Yes		6		8	4			8	3		5	7		1	4		1	3				7		4			8		5		9	3		5		10		10		3	5		2		6
26		1/20/17 10:19	0	Yes	1		2	4		2	4			2		5	2			4			4	8	3		4		6	8		1		6			3		8		10		1			6		3
27		1/20/17 13:11	1	Yes		4		9	2			9	1		5	7		4	7		2	5				5		5			9		5		9	1		5		6		9		3	7		4		9
28		1/20/17 14:38	0	Yes	3		6	9		4	7			3		6	1			4			5	10	2		8		5	8		1		8			3		7		9		3			7		2
29		1/20/17 17:56	1	Yes		6		10	5			10	2		5	7		4	5		2	6				5		5			10		5		10	5		9		10		9		2	4		4		9
30		1/20/17 18:44	0	Yes	1		2	3		4	5			1		1	1			1			2	3	4		5		8	9		4		6			2		8		8		1			2		1
31		1/20/17 23:22	1	Yes		4		6	3			6	1		4	7		2	3		1	2				6		3			6		5		8	1		3		6		8		3	5		2		4
32		1/21/17 6:13	0	Yes	1		7	10		5	8			1		5	1			6			7	10	1		7		5	8		2		7			5		10		10		4			9		3
33		1/21/17 20:37	1	Yes		5		9	3			8	1		4	5		2	1		1	3				3		6			9		5		10	1		3		8		9		5	8		2		6
34		1/22/17 7:57	0	Yes	1		6	10		4	8			3		7	3			6			6	10	1		7		6	9		3		10			7		10		10		5			8		1
35		1/22/17 20:52	1	Yes		2		4	2			6	1		3	5		3	4		3	5				3		4			7		3		8	1		4		6		10		3	5		3		4
36		1/23/17 9:18	0	Yes	2		4	7		5	6			3		6	2			4			5	9	2		5		6	9		3		8			7		10		10		4			6		3
37		1/23/17 19:13	1	Yes		3		7	4			7	2		6	7		4	5		3	3				5		4			9		4		10	2		4		8		10		2	5		5		8
38		1/24/17 11:31	0	Yes	0		2	10		5	9			2		8	2			8			7	10	2		8		9	10		3		8			10		10		10		3			9		2
39		1/24/17 12:00	1	Yes		7		10	6			10	2		7	7		7	10		1	6				3		3			10		2		10	2		5		7		10		2	5		1		6
40		1/24/17 13:21	0	Yes	1		4	1		1	2			6		7	5			0			3	3	5		6		4	2		1		3			3		1		1		3			0		4
41		1/25/17 9:02	1	Yes		3		9	3			9	2		7	8		4	6		3	4				6		5			9		5		9	3		7		9		9		6	8		3		7
42		1/25/17 14:37	0	Yes	4		8	10		4	6			5		8	4			8			7	10	4		8		6	9		4		7			10		10		7		4			6		3
43		1/25/17 14:41	0	Yes	2		5	9		5	8			3		6	3			6			5	9	3		8		6	9		3		8			7		8		10		3			8		2
44		1/25/17 15:42	0	Yes	0		2	10		8	10			5		10	3			8			4	10	6		6		7	10		3		10			10		10		10		2			8		3
45		1/26/17 10:23	1	Yes		6		10	5			10	4		8	9		5	9		5	7				9		6			10		5		10	4		5		9		10		4	8		4		9
46		1/27/17 10:27	0	Yes	1		4	9		5	7			3		5	3			7			7	10	3		8		5	8		3		8			7		10		10		4			7		4
47		1/27/17 14:14	1	Yes		5		9	4			9	1		6	5		7	9		3	7				5		3			9		4		9	4		8		9		9		5	8		3		9
48		1/27/17 14:18	0	Yes	3		5	9		5	6			3		6	4			9			8	10	5		9		8	9		3		10			9		8		10		6			10		6
49		1/28/17 20:42	1	Yes		4		9	4			9	3		7	8		4	6		3	6				7		5			9		4		10	4		7		9		10		5	8		3		8
50		1/30/17 8:48	0	Yes	6		10	10		10	10			7		9	4			5			10	10	7		10		10	10		5		10			9		10		10		6			10		6
51		2/3/17 10:02	1	Yes		7		10	7			10	5		9	9		7	10		5	6				6		7			10		7		10	7		9		10		10		6	8		5		8
52		2/6/17 11:05	0	Yes	0		4	10		4	6			5		10	3			10			10	10	1		10		10	10		8		10			9		10		10		6			10		3
53		2/6/17 12:12	1	Yes		3		10	1			10	2		6	8		7	8		1	6				7		4			10		6		10	1		3		7		9		7	9		1		10
54		2/6/17 22:14	0	Yes	0		5	8		1	3			1		2	2			7			1	8	1		4		3	7		1		4			2		4		8		3			4		2
55		2/7/17 15:19	1	Yes		4		10	4			10	2		5	8		4	7		2	4				6		4			10		3		10	3		6		10		10		5	7		2		10
56		2/12/17 19:19	0	Yes	0		1	4		3	5			2		5	1			3			3	8	3		7		7	9		3		7			9		10		9		0			5		3
57		2/13/17 9:27	1	Yes		1		8	2			8	1		3	3		1	3		1	2				5		4			8		3		9	2		8		10		10		1	5		2		5
58		2/13/17 10:37	0	Yes	2		6	10		4	8			3		7	4			10			8	10	5		9		6	9		6		8			7		10		10		4			8		5
59		2/13/17 16:07	1	Yes		2		9	3			10	2		5	6		2	9		1	5				5		3			10		4		9	4		5		5		8		4	6		2		5
60		2/14/17 15:49	0	Yes	1		9	10		8	8			7		8	8			9			8	10	6		10		8	10		5		8			10		10		10		8			10		5
61		2/16/17 13:06	1	Yes		1		8	1			8	1		3	5		3	5		0	3				1		3			8		6		10	3		6		9		10		3	8		1		7
62		2/16/17 14:42	0	Yes	3		4	10		4	6			3		5	4			8			7	10	1		5		4	7		5		10			5		7		9		4			8		3
63		2/20/17 8:38	1	Yes		5		10	5			10	5		10	10		5	10		5	10				5		10			10		8		10	9		9		10		10		10	10		4		9
64		2/28/17 17:15	0	Yes	2		6	10		5	7			2		4	7			10			8	10	3		7		4	8		3		7			5		9		10		6			9		3
65		2/28/17 18:20	1	Yes		1		0	1			0	2		1	1		8	8		1	10				5		7			2		8		9	9		4		2		8		9	9		5		1
66		2/28/17 21:06	0	Yes	1		6	10		2	6			2		7	3			6			7	10	2		10		5	9		1		7			10		10		10		2			10		1
67		3/6/17 10:25	1	Yes		5		8	5			8	3		5	6		4	6		3	6				5		4			9		3		8	2		6		6		10		4	9		3		7
68		3/7/17 14:15	0	Yes	1		5	8		4	6			2		6	2			4			5	10	2		6		4	8		3		8			4		10		9		4			8		3
69		3/8/17 17:30	1	Yes		5		9	6			9	1		4	7		7	9		0	3				7		5			10		6		10	8		10		10		10		5	8		4		7
[truncated: 23 more columns]
