# Supplementary material for: The Adverse Event Unit (AEU): A novel metric to measure the burden of treatment adverse events
Source: PLoS One. 2022 Feb 17;17(2):e0262109. doi: 10.1371/journal.pone.0262109 (PMC8853570; doi:10.1371/journal.pone.0262109)
Supplement: S10 File — (CSV) [file pone.0262109.s010.csv]

Record ID3	Survey Identifier	Survey Timestamp	remainder id	Are you Board Certified or Board Eligible in your medical specialty?	Pre-Hypertension Systolic Blood Pressure: 120-139 or Diastolic Blood Pressure: 80-89	Hypertension Systolic Blood Pressure: 140-159 or Diastolic Blood Pressure: 90-99 OR Increase or Start Anti-hypertension medications	Hypertension Systolic Blood Pressure: > 160 or Diastolic Blood Pressure: > 100	Life Threatening Hypertension Hospitalization for Hypertensive Urgency/Emergency	Pre-Diabetes Hemoglobin A1C: 5.7 - 6.4% or Fasting Glucose: 100 - 125mg/dL or 2H Oral Gluc Tolerance Test: 140 - 199 mg/dL	Diabetes Hemoglobin A1C > 6.4% or Fasting Glucose > 125mg/dL or 2H Oral Gluc Tolerance Test > 200mg/dL Medical Intervention Indicated	Diabetes Hemoglobin A1C > 6.4% or Fasting Glucose > 125mg/dL or 2H Oral Gluc Tolerance Test > 200mg/dL AND Requiring multiple medication and/or medication escalation	Acute Life Threatening Diabetes Hospitalization (e.g. Ketoacidosis)	Headache Mild Pain < 1 week	Headache Moderate Pain AND Limits Activities Daily Living < 1 week	Headache Severe Pain AND Limits Self Care and Activities Daily Living < 1 week	Chronic Headache Moderate Pain or More AND Duration > 1 week	Suicidal Ideation Increased Thoughts of Death But No Wish to Kill Oneself	Suicidal Ideation Suicidal Ideation with No Specific Plan or Intent	Suicidal Ideation Specific Plan to Commit Suicide OR Suicide Attempt without Serious Intent to Die May Not Require Hospitalization	Suicidal Ideation Suicide Attempt with Intent to Die OR Specific Plan to Commit Suicide with Serious Intent to Die Requires Hospitalization	Teratogenic Mild Intellectual Disability: Children require academic supports to learn skills appropriate for age. Social skills and personal judgment immature for age. Most individuals independent in daily living activities, employable in jobs, and able to live independently.	Teratogenic Moderate Intellectual Disability: Conceptual and academic skills lag well behind peers. Adults able attain elementary level skills. Social cues, judgment, and life decisions require support. Most capable of personal care with support (e.g. group home).	Teratogenic Severe Intellectual Disability: Little understanding of written language, numbers, time, money concepts. Caretakers provide extensive support. Benefit from interaction with family/familiar people with limited social interaction. Trainable in some basic activities of daily living.	Taratogenic Profound Intellectual Disability: May use objects in a goal directed fashion for self-care or recreation. May understand some gestures and emotional cues. Dependent on support for all activities of daily living.	Hallucinations Mild Hallucinations (e.g. perceptual distortions)	Hallucinations Moderate Hallucinations	Hallucinations Severe Hallucinations AND Medical Intervention Indicated Hospitalization Not Indicated	Hallucinations Life-threatening Complications Threats of Harm to Self or Others AND Hospitalization Indicated	Dry Mouth Symptomatic (e.g. dry thick saliva) AND Without Significant Dietary Alteration	Dry Mouth Moderate Symptoms AND Oral Intake Alterations (e.g. copious water, other lubricants) OR Diet Limited to Purees	Dry Mouth Inadequate Oral Intake AND Tube Feeds, TPN Indicated	Gastric or Duodenal Ulcer Asymptomatic AND Diagnostic Observations Only Intervention Not Indicated	Gastric or Duodenal Ulcer Symptomatic AND Altered GI Function Medical Intervention Indicated	Gastric or Duodenal Ulcer Severely Altered GI Function AND TPN Indicated OR Elective Operative or Endoscopic Intervention Indicated	Gastric or Duodenal Ulcer Life-threatening Complications AND Urgent Operative Intervention Indicated	Cushingoid Mild Symptoms AND Intervention Not Indicated	Cushingoid Moderate Symptoms AND Medical Intervention Indicated	Cushingoid Severe Symptoms AND Medical Intervention or Hospitalization Indicated	Endocrine Disorders Asymptomatic or Mild Symptoms AND Clinical or Diagnostic Observations Only	Endocrine Disorders Moderate Symptoms AND Minimal, Local, or Non-invasive Intervention Only	Endocrine Disorders Severe or Medically Significant but Not Immediately Life-threatening AND Hospitalization or Prolongation of Existing Hospitalization	Endocrine Disorders Life-threatening Consequences AND Urgent Intervention Indicated	Neutrophil Count Reduced ANC < Lower Limit Normal - 1500/mm3 OR ANC < Lower Limit Normal - 1.5 x 10e9/L	Neutrophil Count Reduced ANC < 1500 - 1000/mm3 OR ANC < 1.5 - 1 x 10e9/L	Neutrophil Count Reduced ANC < 1000 - 500/mm3 OR ANC < 1 - 0.5 x 10e9/L	Neutrophil Count Reduced ANC < 500/mm3 OR ANC < 0.5 x 10e9/L	Platelet Count Reduced Platelets < Lower Limit Normal - 75,000/mm3 OR Platelets < Lower Limit Normal - 75 x 10e9/L	Platelet Count Reduced Platelets < 75,000 - 50,000/mm3 OR Platelets < 75 - 50 x 10e9/L	Platelet Count Reduced Platelets < 50,000 - 25,000/mm3 OR Platelets < 50 - 25 x 10e9/L
1		1/17/17 10:27	1	Yes		6		10	4			10		2		4	7		10			9	10		5	7				3	6	6			10		5		2		7			5		9	3	9
2		1/17/17 13:49	0	Yes	2		6	10		6	9		1		5	5		4		7	9			10			4	9	0				4	8		2		7		3		9	0		2				2
3		1/18/17 12:13	1	Yes		4		8	2			9		2		5	6		9			8	10		6	8				2	7	3			9		5		3		7			2		7	2	6
4		1/18/17 13:04	0	Yes	2		4	6		3	5		1		3	4		4		8	5			8			5	8	2				4	8		4		7		3		8	5		7				5
5		1/18/17 13:09	0	Yes	0		7	10		5	8		1		8	8		10		10	6			9			7	10	2				4	8		1		7		2		9	3		8				6
6		1/18/17 13:11	0	Yes	1		6	10		4	7		1		6	5		6		10	4			7			8	10	3				5	9		4		5		3		8	3		5				6
7		1/18/17 15:40	1	Yes		7		10	6			10		4		7	7		9			10	10		5	7				8	10	6			10		9		6		8			5		9	5	8
8		1/18/17 17:02	0	Yes	1		3	4		2	3		1		2	3		3		4	3			4			2	4	2				2	3		1		4		1		4	1		2				3
9		1/18/17 18:25	1	Yes		3		10	5			10		4		8	8		10			10	10		5	8				4	10	10			10		10		7		10			10		10	10	10
10		1/18/17 18:28	1	Yes		5		10	8			10		5		7	7		10			10	10		8	10				3	10	7			10		8		6		10			9		10	8	10
11		1/19/17 9:43	1	Yes		6		9	5			9		4		7	5		8			10	10		5	7				7	10	3			9		6		3		7			3		5	4	4
12		1/19/17 11:06	0	Yes	2		5	8		4	5		1		3	5		5		7	7			10			3	5	1				3	6		2		6		2		7	7		8				3
13		1/19/17 11:10	0	Yes	2		6	9		5	7		2		5	6		4		9	5			9			7	9	2				5	7		2		7		3		9	6		8				7
14		1/19/17 11:33	0	Yes	2		4	8		4	7		1		7	8		4		10	7			10			5	8	1				5	8		3		8		3		7	1		4				5
15		1/19/17 11:55	1	Yes		5		10	5			10		3		8	7		10			7	10		6	9				3	9	5			9		5		3		9			6		10	5	9
16		1/19/17 22:29	0	Yes	1		4	7		6	8		1		4	6		3		6	7			10			3	6	1				2	6		2		6		2		7	2		5				3
17		1/20/17 8:14	1	Yes		4		9	3			9		4		7	6		9			8	10		3	7				2	9	3			9		6		2		9			4		8	2	5
18		1/20/17 9:39	0	Yes	3		4	10		4	6		3		8	7		5		10	8			10			6	8	4				5	10		4		8		3		7	6		10				7
19		1/20/17 9:59	1	Yes		9		10	5			10		9		10	9		10			10	10		5	9				9	10	9			10		9		5		10			5		7	7	9
20		1/20/17 10:14	0	Yes	0		4	9		5	7		0		6	4		2		8	7			9			7	8	1				4	7		2		7		2		8	3		9				6
21		1/20/17 16:08	1	Yes		5		9	7			9		1		6	8		10			10	10		7	7				4	10	1			8		5		3		8			3		6	2	7
22		1/20/17 17:59	0	Yes	2		5	10		6	8		3		6	8		5		10	9			10			8	10	1				4	9		3		5		4		10	3		5				3
23		[not completed]	0	Yes	3		5	9		5	8		3		7	9		5		10	7			10			6	9	3				6	9		3		7					4		6				4
24		1/20/17 21:15	0	Yes	1		6	9		5	8		1		5	7		6		10	8			10			5	10	4				3	8		4		7		3		7	7		8				5
25		1/21/17 6:07	1	Yes		4		9	5			9		4		6	5		9			9	10		4	8				3	9	1			8		4		1		8			2		8	2	6
26		1/22/17 11:30	0	Yes	5		7	10		5	8		1		5	7		6		10	8			10			7	10	4				7	9		4		9		5		10	5		8				6
27		1/23/17 8:08	1	Yes		3		8	2			8		2		5	5		9			8	9		2	6				2	6	3			8		4		2		6			4		6	2	5
28		1/23/17 8:19	0	Yes	2		4	9		5	7		3		7	7		4		9	8			9			7	9	3				5	8		3		7		4		9	7		8				5
29		1/23/17 10:39	1	Yes		7		9	7			8		5		4	6		9			9	10		5	6				1	7	4			8		4		3		6			5		6	5	6
30		1/23/17 15:10	0	Yes	1		3	7		4	6		1		4	5		6		10	9			10			6	9	1				5	8		1		5		2		7	0		3				3
31		1/23/17 20:38	1	Yes		2		8	3			9		5		9	7		9			8	9		7	9				4	8	3			9		7		1		6			4		6	2	2
32		1/24/17 15:30	0	Yes	1		4	9		5	8		3		5	7		5		9	8			9			5	9	2				6	8		3		8		3		8	3		7				5
33		1/24/17 19:42	1	Yes		5		9	3			9		3		5	6		8			9	10		3	5				2	8	4			8		5		4		9			6		8	6	7
34		1/25/17 11:33	0	Yes	1		7	10		6	8		2		7	8		8		10	8			10			4	10	1				6	8		6		9		3		9	5		9				4
35		1/25/17 13:31	1	Yes		2		10	2			8		4		6	6		8			9	10		6	8				4	8	5			9		5		3		7			6		9	6	8
36		1/25/17 20:51	0	Yes	1		3	8		3	6		1		5	4		3		8	7			10			5	9	1				4	8		4		8		4		8	1		3				2
37		1/26/17 9:38	1	Yes		1		0	5			2		1		1	0		0			0	0		2	1				1	0	1			0		2		2		0			5		2	3	3
38		1/26/17 12:25	0	Yes	1		5	10		8	9		3		7	9		8		10	10			10			8	10	3				7	9		6		9		5		10	4		9				6
39		1/26/17 19:07	1	Yes		4		10	4			10		3		7	6		9			8	10		4	7				5	9	3			9		6		4		7			7		9	6	8
40		1/27/17 7:36	0	Yes	3		5	10		5	7		2		6	7		5		9	7			9			6	10	2				6	9		5		8		3		9	4		8				7
41		1/27/17 10:49	1	Yes		3		9	3			9		2		7	3		8			6	9		4	7				2	9	4			9		7		3		8			2		7	2	2
42		1/27/17 10:53	1	Yes		3		10	3			10		4		8	6		9			9	10		8	10				4	10	5			10		8		4		8			5		8	3	7
43		1/27/17 12:44	1	Yes		4		9	3			9		4		7	6		9			8	10		3	7				3	8	4			8		6		2		7			4		9	4	9
44		1/31/17 10:11	0	Yes	1		4	9		2	6		1		6	8		3		9	3			9			3	9	1				2	9		0		8		1		10	2		5				1
45		1/31/17 10:55	1	Yes		5		10	4			10		4		7	8		10			10	10		6	8				6	9	6			10		8		4		10			7		10	7	10
46		2/4/17 22:50	0	Yes	2		6	9		4	6		1		6	7		4		9	8			10			6	8	1				6	9		3		7		5		8	3		6				7
47		2/6/17 12:03	1	Yes		2		10	1			10		6		8	8		10			8	10		7	9				7	9	2			10		7		3		10			5		9	4	8
48		2/6/17 22:11	0	Yes	1		3	8		1	4		1		2	3		1		6	1			5			2	4	1				3	8		1		3		1		4	3		8				1
49		2/6/17 22:15	1	Yes		2		10	2			9		2		8	2		9			2	9		1	3				0	6	2			4		2		1		8			4		8	5	9
50		2/7/17 17:59	0	Yes	1		6	10		5	7		1		4	6		5		9	7			9			5	9	3				5	8		5		8		6		10	7		10				7
51		2/10/17 8:43	1	Yes		6		9	4			7		4		5	6		10			8	10		6	8				5	6	3			7		3		2		5			3		5	3	4
52		2/10/17 18:29	0	Yes	7		3	2		5	6		5		1	2		9		3	6			8			7	2	7				1	3		8		1		2		4	1		2				3
53		2/12/17 7:04	1	Yes		5		8	3			8		3		6	7		9			9	10		5	7				6	8	3			8		6		4		8			6		8	2	5
54		2/15/17 19:21	0	Yes	1		3	7		5	6		3		5	7		5		9	9			10			7	8	2				5	8		5		7		3		6	7		9				6
55		2/15/17 22:42	1	Yes		5		10	3			10		2		5	9		10			10	10		7	9				5	8	5			10		7		3		10			7		9	3	5
56		2/24/17 16:22	0	Yes	1		4	9		7	8		2		5	7		9		10	10			10			7	9	3				7	10		5		7		5		10	4		8				5
57		2/28/17 14:55	1	Yes		5		8	3			9		2		2	3		9			1	1		3	7				1	3	0			6		5		2		8			4		6	4	6
58		3/8/17 17:35	0	Yes	6		8	9		7	8		2		5	7		9		10	10			10			8	10	3				8	9		6		8		5		8	5		6				7
[truncated: 20 more columns]
